# Supplementary material for: A comprehensive look at transcription factor gene expression changes in colorectal adenomas
Source: BMC Cancer. 2014 Jan 29;14:46. doi: 10.1186/1471-2407-14-46 (PMC4078005; doi:10.1186/1471-2407-14-46)
Supplement: Additional file 4: Table S4 — The 793 TF genes whose networks were enriched in genes displaying significant differential expression in adenomas (Figure 1, MetaCore analysis). Genes are listed in order of descending z-score. Bold-face type: genes with a z-scores > 2; red: "under-researched" genes (NormDP > 0). [file 1471-2407-14-46-S4.xls]

## Sheet: Tabelle1
Supplementary Table 4. The 793 TF genes whose networks were enriched in genes displaying significant differential expression in adenomas (Figure 1, Metacore analysis). Genes are listed in order of descending z-score. Bold-face type: genes with a z-scores > 2; red: "under-researched" genes (NormDP > 0).
TF gene	z-score	NormDP
c-Myc (MYC)	20.86	-0.2207
SP1	16.47	0.211782
E2F4	14.65	9.4015
p53 (TP53)	13.52	-0.859496
HNF4-alpha (HNF4A)	12.96	1.1449
E2F1	10.68	0.438861
CREB1	10.36	-0.151114
Androgen receptor (AR)	9.819	-0.476418
ESR1 (nuclear) (ESR1)	9.523	-0.783603
c-Jun (JUN)	9.434	-0.688169
ZNF143	9.338	46.357
PU.1 (SPI1)	9.119	4.7044
CUX1 (p110) (CUX1)	8.811	7.93687
p63 (TP63)	8.498	0.304558
GCR-alpha (NR3C1)	8.108	-0.475951
GATA-1 (GATA1)	7.86	0.904642
HIF1A	7.804	-0.519024
C/EBPbeta (CEBPB)	7.676	1.08014
STAT1	7.633	-0.246255
ETS1	7.596	1.07429
RelA (p65 NF-kB subunit) (RELA)	7.523	0.420566
ZNF42 (MZF1)	7.191	21.6916
SP3	7.066	1.90832
IRF1	7.058	0.58833
EGR1	7.049	0.065983
HNF6 (ONECUT1)	6.927	15.1251
C/EBPalpha (CEBPA)	6.735	1.92468
E2F3	6.631	7.4829
Elk-1 (ELK1)	6.593	1.28343
c-Fos (FOS)	6.452	-0.665382
Oct-1 (POU2F1)	6.35	1.57629
VDR	6.322	-0.607295
PXR (NR1I2)	6.256	0.245935
GABP alpha (GABPA)	6.212	5.63236
c-Rel (NF-kB subunit) (REL)	6.184	1.94674
E2F2	6.14	7.38346
NRF2 (KEAP1)	6.116	4.42795
FOXM1	5.995	3.21431
FOXO3A (FOXO3)	5.977	1.99906
CDX2	5.93	0.905113
Sry (SRY)	5.861	1.16735
HSF1	5.821	1.046
ATF-3 (ATF3)	5.794	2.60854
HNF1-alpha (HNF1A)	5.786	0.371639
USF1	5.732	1.57577
YB-1 (YBX1)	5.722	2.14932
NFYA	5.633	5.55644
c-Myb (MYB)	5.622	0.48941
SPI-B (SPIB)	5.619	19.9973
Bcl-6 (BCL6)	5.493	0.315356
YY1	5.458	1.18937
IRF8	5.393	4.54932
Progesterone receptor (PGR)	5.364	-0.771745
CAR (CASR)	5.349	0.0520194
ETS2	5.211	2.52363
p73 (TP73)	5.177	-0.072971
AML1 (RUNX1)	5.161	-0.0176113
RFX5	5.125	11.7675
WT1	5.099	-0.377957
MITF	4.998	0.907839
PAX5	4.965	1.06754
NFYB	4.918	10.4485
AP-2A (TFAP2A)	4.891	-0.0393887
USF2	4.871	4.01219
PEA3 (ETV4)	4.776	2.70597
ATF-2 (ATF2)	4.656	0.388975
CDX1	4.649	5.94903
ARNT	4.615	0.956209
Oct-3/4 (POU5F1)	4.611	0.750701
MYOD (MYOD1)	4.607	0.0958023
FOXC2	4.55	5.15333
SREBP1 (nuclear) (SREBF1)	4.548	0.726781
ESR2	4.529	-0.569244
ZNF145 (ZBTB16)	4.528	2.94464
C/EBP zeta (DDIT3)	4.528	0.705507
EPAS1	4.526	1.68909
TCF7L2 (TCF4) (TCF7L2)	4.486	0.364051
RARalpha (RARA)	4.453	-0.492108
STAT3	4.435	-0.72843
KLF4	4.298	2.05158
NF-E2 (45 kDa) (NFE2)	4.249	2.70158
SRF	4.215	-0.148606
SREBP2 (nuclear) (SREBF2)	4.148	1.34668
E2F6	4.105	17.2159
b-Myb (MYBL2)	4.093	2.32118
ZNF217	4.015	16.2767
E2A (TCF3)	4.001	2.12166
BLIMP1 (PRDI-BF1) (PRDM1)	4	2.91724
HNF3-alpha (FOXA1)	3.995	6.3674
AP-4 (TFAP4)	3.946	16.5104
GATA-3 (GATA3)	3.933	0.530099
FLI1	3.872	1.51061
TCF8 (ZEB1)	3.867	3.6144
XBP1	3.865	0.899066
IRF4	3.83	1.87757
IRF2	3.817	2.26514
N-Myc (MYCN)	3.816	-0.0147782
POLR2A	3.789	0.963642
HSF2	3.776	4.82817
PAX3	3.776	0.713073
NF-kB1 (p50) (NFKB1)	3.753	-0.640643
Rb protein (RB1)	3.749	-0.740313
SMAD4	3.748	-0.379702
SOX9	3.742	0.232863
GFI-1 (GFI1)	3.74	5.17535
Ikaros (IKZF1)	3.714	1.52339
HOXA13	3.712	6.98642
Fra-2 (FOSL2)	3.695	2.8021
PPAR-gamma (PPARG)	3.632	-0.858545
ETV3	3.626	41.9077
HOXC6	3.61	12.8546
RFX1	3.589	3.31897
NF-kB p50/p50 (NFKB1)	3.568	-0.658357
TAL1	3.548	1.45764
NF-kB2 (p52) (NFKB2)	3.539	1.48781
FKHR (FOXO1)	3.53	0.448728
TFCP2	3.527	6.94975
RUNX2	3.509	-0.35954
SLUG (SNAI2)	3.472	1.88318
DEC1 (Stra13) (BHLHE40)	3.432	5.96206
ATF-4 (ATF4)	3.425	0.969028
KLF5	3.389	3.11315
AHR	3.34	-0.523337
GATA-2 (GATA2)	3.331	0.745395
STAT5B	3.318	-0.0305432
SP4	3.315	10.7683
CSX (Nkx2.5) (NKX2-5)	3.244	1.82606
ZBTB6	3.243	45.0506
CREB3	3.243	2.96988
RUNX3	3.239	0.72909
SP2	3.184	17.8387
STAT6	3.177	-0.0620915
NANOG	3.088	2.50797
HNF3-beta (FOXA2)	3.065	2.2972
SNAIL1 (SNAI1)	3.044	2.66312
SMAD3	3.001	-0.403162
NFIC	2.987	2.28802
ERR3 (ESRRG)	2.984	4.72605
Evi-1 (MECOM)	2.974	2.80458
E2F5	2.961	5.0066
ZF5 (ZFP161)	2.919	17.8408
NPAS2	2.886	8.53051
ATF-1 (ATF1)	2.885	0.658583
RelB (NF-kB subunit) (RELB)	2.871	1.20369
TR-beta1 (THRB)	2.86	0.134413
SOX4	2.854	3.82462
ERR1 (ESRRA)	2.842	1.33274
NRF1	2.836	1.35504
EBF (EBF1)	2.815	4.79319
MAD (MXD1)	2.813	2.24753
NHLH2	2.808	27.4811
E2F8	2.808	27.4811
HOXB8	2.808	23.921
FUBP1	2.808	6.668
JunB (JUNB)	2.808	-0.0321942
RXRA	2.788	-0.175217
ROR-alpha (RORA)	2.784	1.65321
Fra-1 (FOSL1)	2.735	0.688565
OTX2	2.63	3.91395
MAZR (PATZ1)	2.626	4.82644
ERF	2.625	13.3365
SOX18	2.625	7.6686
TRIP2 (MED1)	2.625	1.1179
Nkx5-1 (HMX3)	2.598	72.7832
Bcl-3 (BCL3)	2.598	1.71262
Oct-2 (POU2F2)	2.55	1.15536
Brca1 (BRCA1)	2.547	-0.863313
TFII-I (GTF2I)	2.505	1.86863
KLF15	2.498	22.6477
Max (MAX)	2.49	1.38905
JunD (JUND)	2.489	0.174213
NFIA	2.484	7.39829
KLF6	2.471	0.906967
STAT4	2.471	0.239866
C/EBPgamma (CEBPG)	2.462	16.4802
C/EBPepsilon (CEBPE)	2.462	5.35644
MYT1	2.447	9.52952
Elk-4 (ELK4)	2.396	7.10076
TFE3	2.396	1.61717
PAX8	2.396	0.781319
ETV6(TEL1) (ETV6)	2.386	0.0329634
ZNF306 (ZKSCAN3)	2.343	26.7255
E4BP4 (NFIL3)	2.343	7.11478
PAX6	2.342	-0.210062
Lef-1 (LEF1)	2.305	0.136493
RARgamma (RARG)	2.303	0.981976
DMTF1	2.296	12.0413
KLF13	2.296	10.644
BOB1 (POU2AF1)	2.296	3.0754
CSDA	2.296	2.70491
OVOL2	2.293	53.2677
GZF1	2.293	39.7007
C14orf169	2.293	31.5606
AKNA	2.293	26.1338
CREB3L2	2.293	19.3504
CIZ1	2.293	16.1372
HIVEP2	2.293	14.505
LIN-9 (LIN9)	2.293	13.8003
RAM2 (CDCA7L)	2.293	12.5669
RBMS1	2.293	12.5669
SMAR1 (BANP)	2.293	11.0595
NKRF	2.293	9.85353
SPBP (TCF20)	2.293	9.50342
LMO4	2.293	6.23569
ZBED1	2.293	5.51212
OAZ1	2.293	4.3378
HMG14 (HMGN1)	2.293	3.586
TRRAP	2.293	2.70007
ERG1 (SQLE)	2.293	2.57809
PSF (SFPQ)	2.293	2.46389
Mxi1 (MXI1)	2.293	2.32251
UBF (UBTF)	2.293	0.882116
N-CoR (NCOR1)	2.293	0.00495679
ZNF148	2.266	4.74593
THAP11	2.247	30.9074
BARX2	2.247	25.5895
HSF4	2.247	10.0026
PUR-alpha (PURA)	2.247	3.03891
TFIIB (GTF2B)	2.243	-0.0548783
MIZF (HINFP)	2.212	12.6567
p107 (RBL1)	2.212	-0.120157
c-Jun/c-Jun (JUN)	2.212	-0.926885
ATF-6 alpha (ATF6)	2.204	0.98081
GLI-3 (GLI3)	2.159	0.814071
TR-alpha (THRA)	2.155	0.2593
HEN1 (HENMT1)	2.144	49.7413
OC-2 (ONECUT2)	2.144	24.3707
LYL1	2.144	12.2369
MafF (MAFF)	2.144	11.6853
Kaiso (ZBTB33)	2.144	7.22832
SOX6	2.132	5.05488
C/EBPdelta (CEBPD)	2.127	2.77542
ETV2	2.124	32.512
TBR1	2.124	29.1608
IRX1	2.124	24.134
ZFPM1 (FOG) (ZFPM1)	2.124	4.112
IEX1 (IER3)	2.124	2.2431
LBX1	2.124	0.958494
TR4 (NR2C2)	2.123	3.71041
PREP1 (PKNOX1)	2.122	5.84827
T-bet (TBX21)	2.117	2.19802
PIT1 (POU1F1)	2.11	-0.136542
SOX2	2.108	0.446068
STAT5A	2.104	-0.678052
TCF7 (TCF1) (TCF7)	2.072	1.67476
CREM (activators) (CREM)	2.064	0.744571
TEF-1 (TEAD1)	2.063	1.71246
TBP	2.06	-0.612556
DLX5	2.051	2.03377
SOX5	2.044	4.92343
FXR (NR1H4)	2.021	-0.298333
LBP9 (TFCP2L1)	2.005	24.8827
NF-kB p65/p65 (RELA)	2.005	-0.621396
BAPX1 (NKX3-2)	2.004	22.714
ELF4	2.004	8.81269
Elk-3 (ELK3)	2.004	8.17961
EGFR	2.004	-0.959486
CUX1	1.994	1.02249
ATF-5 (ATF5)	1.968	6.16554
HES1	1.968	0.425796
ERG	1.966	0.994086
AFX1 (FOXO4)	1.965	3.57426
MafA (MAFA)	1.88	4.93244
DLX4 (BP1) (DLX4)	1.88	3.44933
TIEG1 (KLF10)	1.88	2.60757
LEDGF (PSIP1)	1.88	0.534253
HMGA2	1.88	-0.0950508
SMAD7	1.88	-0.29562
TEF-4 (TEAD2)	1.879	16.7879
Securin (PTTG1)	1.879	0.0301853
ELF3	1.841	1.84154
AP-2C (TFAP2C)	1.832	2.37849
REV-ERBalpha (NR1D1)	1.813	3.85747
HOXD13	1.793	2.53619
RARbeta (RARB)	1.793	-0.62392
NFIB	1.787	11.0835
HOXB4	1.778	2.15595
TCF7L1 (TCF3) (TCF7L1)	1.776	11.0091
FOXC1	1.769	1.11091
FOXD3	1.765	30.3287
Pitx2 (PITX2)	1.761	-0.203624
MEIS1	1.759	1.01434
NRF3 (NFE2L3)	1.752	12.0939
PDEF (SPDEF)	1.752	3.60711
FOXQ1 (HFH1) (FOXQ1)	1.746	23.7932
WHN (FOXN1)	1.746	10.2696
PBX1	1.714	0.0628297
EGR2 (Krox20) (EGR2)	1.676	0.608054
FBI-1 (Pokemon) (ZBTB7A)	1.667	5.76326
PAX2	1.649	0.147833
JDP2	1.624	5.40578
ADNP	1.624	4.91303
EED	1.624	2.44191
SMRT (NCOR2)	1.624	-0.283826
ZNF431	1.621	56.5455
SNAI1L1 (SNAI1P1)	1.621	37.3637
ZNF746	1.621	37.3637
SZF (ZNF589)	1.621	31.8831
ZER6 (ZNF398)	1.621	22.0182
KLF14	1.621	22.0182
TCEAL7	1.621	22.0182
ZFP90	1.621	19.9256
ZNHIT1	1.621	19.9256
ZXDA	1.621	19.9256
PRR13	1.621	19.9256
ZNF267	1.621	19.9256
POU6F2	1.621	18.1818
ZNF3	1.621	18.1818
ZXDC	1.621	16.7063
APA1 (ZNF410)	1.621	16.7063
ZNF160	1.621	16.7063
Cart1 (ALX1)	1.621	15.4416
LIN-54 (LIN54)	1.621	14.3455
HOXC11	1.621	14.3455
REXO4	1.621	14.3455
ZNF300	1.621	14.3455
ZNF652	1.621	13.3864
TWIST2	1.621	13.3864
MLL5	1.621	13.3864
HMGN3	1.621	12.5401
EAPP	1.621	12.5401
IRF2BP1	1.621	11.7879
HOXD8	1.621	11.7879
SIX6	1.621	11.7879
ZGPAT	1.621	11.7879
FBP3 (FUBP3)	1.621	11.7879
DUX4	1.621	11.7879
PHF10	1.621	10.5091
CRP2 (CSRP2)	1.621	10.5091
KIAA0020	1.621	9.46282
JARID2	1.621	9.46282
DRAP1	1.621	8.20728
DRIL1 (ARID3A)	1.621	6.93731
LISCH7 (LSR)	1.621	6.42523
TOX3	1.621	6.42523
DVL-3 (DVL3)	1.621	6.42523
HUC (ELAVL3)	1.621	6.42523
TAZ (WWTR1)	1.621	6.42523
AES (GRG) (AES)	1.621	6.19319
RSL1D1	1.621	5.77006
MLL3	1.621	5.57663
RBM9 (RBFOX2)	1.621	5.39394
UEV1A (UBE2V1)	1.621	5.22114
MYST1	1.621	5.05742
GSC	1.621	4.48052
HINT (HINT1)	1.621	4.00396
FIP200 (RB1CC1)	1.621	4.00396
Histone H1.2 (HIST1H1C)	1.621	3.89749
SET7 (SETD7)	1.621	3.69759
AP-1 beta subunit (AP1B1)	1.621	3.51337
PL scramblase 1 (PLSCR1)	1.621	3.42658
GAS1	1.621	3.34306
PERC (PPARGC1B)	1.621	3.34306
ELL	1.621	3.18513
Ebp1 (PA2G4)	1.621	3.03828
hnRNP L (HNRNPL)	1.621	2.77348
BRD4	1.621	2.71261
Nucleolysin TIAR (TIAL1)	1.621	2.19697
SSRP1	1.621	2.06909
DLC1 (Dynein LC8a) (DLC1)	1.621	1.84175
SUPT5H	1.621	1.8071
hnRNP D-like (HNRPDL)	1.621	1.3488
BTG2	1.621	1.32507
IRF6	1.621	1.30182
HuD (ELAVL-4) (ELAVL4)	1.621	1.27903
CARM1	1.621	1.15123
MAD1 (mitotic checkpoint) (MAD1L1)	1.621	1.11176
G9a (EHMT2)	1.621	1.00158
La protein (SSB)	1.621	0.886738
MSK1 (RPS6KA5)	1.621	0.705052
ATOX1	1.621	0.494688
HBXAP (RSF1)	1.621	0.370131
SLC25A4	1.621	0.322885
SCPX (SCP2)	1.621	0.271724
DAXX	1.621	0.128343
Prohibitin (PHB)	1.621	0.0230311
TEL2 (ETV7)	1.621	-0.00783621
XPB (ERCC3)	1.621	-0.15062
ELAVL1 (HuR) (ELAVL1)	1.621	-0.192344
p130 (RBL2)	1.621	-0.269263
Tyk2 (TYK2)	1.621	-0.344211
EWS (EWSR1)	1.621	-0.346074
Terminal deoxynucleotidyltransferase (DNTT)	1.621	-0.372801
FMR1	1.621	-0.635788
Neurofibromin (NF1)	1.621	-0.669753
HB-EGF	1.621	-0.71299
Proglucagon (GCG)	1.621	-0.837442
DP2 (APC)	1.621	-0.844366
CD40(TNFRSF5) (CD40)	1.621	-0.845723
TNF-alpha (TNF)	1.621	-0.985769
MAFG	1.604	5.15589
PBX2	1.589	5.83752
RBP-J kappa (CBF1) (RBPJ)	1.557	0.331892
MTF-1 (MTF1)	1.551	1.20242
FoxL2 (FOXL2)	1.551	0.776145
NUR77 (NR4A1)	1.523	-0.385608
Spi-C (SPIC)	1.516	52.818
CDX4	1.516	25.909
BARX1	1.516	13.3515
HES5	1.516	10.9596
PRIC320 (CHD9)	1.516	10.3301
DPF2	1.516	8.78509
Phox1 (PRRX1)	1.516	6.17573
NKX2-3	1.516	5.94426
HOXB13	1.516	5.72725
LRP130 (LRPPRC)	1.516	5.15063
UHRF1	1.516	3.48483
MKL1	1.516	2.16576
HOX11 (TLX1)	1.516	1.50316
Myocardin (MYOCD)	1.516	0.750179
HCF1 (HCFC1)	1.516	0.668775
BAF47 (SMARCB1)	1.516	-0.0800342
p21 (CDKN1A)	1.516	-0.934006
MIST1 (BHLHA15)	1.501	12.3214
cKrox (ZBTB7B)	1.501	8.68827
MafK (MAFK)	1.501	1.8803
SATB1	1.501	1.42207
SIP1 (ZFHX1B) (ZEB2)	1.501	0.806288
NF-AT2 (NFATC1)	1.461	-0.135575
SMAD1	1.451	-0.248022
MCR (NR3C2)	1.45	-0.765222
HNF1-beta (HNF1B)	1.445	-0.237212
PRDM14	1.42	15.8033
En1 (EN1)	1.42	2.66618
SMAD5	1.42	0.723419
ZNF202	1.402	7.65583
Miz-1 (ZBTB17)	1.402	2.7563
CBF beta (CBFB)	1.402	0.292753
ERR2 (ESRRB)	1.394	-0.491136
NF-AT4 (NFATC3)	1.39	2.18355
ELF1	1.374	1.37937
Pdx-1 (IPF1) (PDX1)	1.356	-0.51862
PMX2 (PRRX2)	1.352	11.7989
ZNF76	1.329	13.5168
HOXA3	1.329	5.08768
MYF6	1.329	0.534293
PPAR-beta(delta) (PPARD)	1.282	-0.612672
SF1	1.269	1.81559
STAT2	1.261	-0.360493
TCF12	1.259	1.35234
HOXA5	1.246	1.99885
TBX3	1.246	1.76456
IRF5	1.245	0.403095
TFIIIA (GTF3A)	1.245	-0.107121
PROX1	1.243	0.521603
FosB (FOSB)	1.238	0.489797
E2F7	1.23	8.70333
PURB	1.23	7.31714
HIVEP1 (PRDII-BF1) (HIVEP1)	1.23	4.29273
c-Maf (MAF)	1.202	0.302931
PRDM5	1.187	11.0396
SPZ1	1.134	15.1028
RFX2	1.134	7.0514
hASH1 (ASCL1)	1.134	0.0191646
SMAD2	1.121	-0.768967
LXR-alpha (NR1H3)	1.119	-0.361855
PAX7	1.117	0.31086
PPAR-alpha (PPARA)	1.109	-0.909961
LXR-beta (NR1H2)	1.103	-0.930543
Nkx6.1 (NKX6-1)	1.094	13.1225
ESE3 (EHF)	1.094	4.01123
DBP	1.09	1.21114
RXRB	1.09	0.42
Neurogenin 2 (NEUROG2)	1.081	3.38577
LBP-1B (UBP1)	1.079	3.78806
BACH1	1.079	1.04291
KLF2	1.076	0.697689
HOXA9	1.076	-0.160484
HFH3 (FOXI1)	1.054	10.5129
Fiz1 (FIZ1)	1.005	16.8388
KLF17	1.005	14.8567
OVOL1	1.005	14.8567
ZNF83	1.005	10.8925
PREB	1.005	9.19357
BMAL2 (ARNTL2)	1.005	5.79571
SATB2	1.005	5.48682
LRRFIP1	1.005	4.7084
HOXD10	1.005	3.07743
AATF (Che-1)	1.005	2.48073
MTB-Zf (PRDM2)	1.005	-0.184514
Tip60 (KAT5)	1.005	-0.371322
NeuroD1 (NDF1) (NEUROD1)	1.002	-0.266577
COUP-TFI (NR2F1)	0.9769	0.491611
ATH1 (ATHL1)	0.9664	12.7229
GCF (C2orf3)	0.9664	4.48915
NFE2L1	0.9419	1.62255
ZNF263	0.906	13.2947
ASH2 (ASCL2)	0.906	3.76489
MafB (MAFB)	0.906	1.99191
NOR1 (NR4A3)	0.906	0.864522
RUNX1b (RUNX1)	0.906	-0.827544
NF-kB1 (p105) (NFKB1)	0.906	-0.913249
IRF3	0.8963	-0.704699
ITF2 (TCF4)	0.8902	-0.285828
SMAD9 (SMAD8) (SMAD9)	0.8807	3.80998
KLF11 (TIEG2) (KLF11)	0.8807	2.37998
SUZ12	0.8807	0.454179
ZIC3	0.8635	2.50334
CTCF	0.8398	-0.4604
EGR3	0.835	1.52277
SOX10	0.835	-0.326307
FOXP3	0.811	-0.77768
PLU-1 (KDM5B)	0.8057	2.36498
IRF9	0.8057	-0.318992
NFIX	0.7451	3.23217
NURR1 (NR4A2)	0.7429	-0.564083
TGIF (TGIF1)	0.7256	-0.840995
GABP beta1 (GABPB1)	0.714	0.912981
FEZF1	0.7103	15.8104
ZBTB5	0.7103	11.6078
Tcfl5 (TCFL5)	0.7103	10.207
E2IG2 (CHCHD8)	0.7103	9.08626
ZBTB2	0.7103	8.16933
TRF3 (TBPL2)	0.7103	8.16933
NFXL1	0.7103	8.16933
BTEB4 (KLF16)	0.7103	6.20447
MLXIP	0.7103	6.20447
SHOX2	0.7103	6.20447
GMEB2	0.7103	6.20447
MCPIP (ZC3H12A)	0.7103	5.30391
irlB (DENND4A)	0.7103	4.93309
FAZF (ZBTB32)	0.7103	4.30856
HOXD12	0.7103	3.80298
GMEB1	0.7103	3.80298
SNIP1	0.7103	3.58466
TBX6	0.7103	3.58466
MAF1	0.7103	3.20261
Neogenin (NEO1)	0.7103	2.87933
ELP3	0.7103	2.25363
ROR-beta (RORB)	0.7103	2.25363
ZNF265 (ZRANB2)	0.7103	1.88179
KIBRA (WWC1)	0.7103	1.65428
LMO1	0.7103	1.34564
FKHL1 (FOXG1)	0.7103	1.34564
SMUBP-2 (IGHMBP2)	0.7103	1.24139
BAF57 (SMARCE1)	0.7103	0.939665
SOX3	0.7103	0.626816
En2 (EN2)	0.7103	0.309904
PCBP-2 (PCBP2)	0.7103	0.260783
SCYL1	0.7103	0.146166
Hic-5/ARA55 (TGFB1I1)	0.7103	-0.011151
Cyclin A1 (CCNA1)	0.7103	-0.212011
BRM (SMARCA2)	0.7103	-0.235889
hnRNP K (HNRNPK)	0.7103	-0.40318
TFAM	0.7103	-0.48009
NF-kB p52/p52 (NFKB2)	0.7103	-0.50068
TIA-1 (TIA1)	0.7103	-0.50068
CtBP1 (CTBP1)	0.7103	-0.507987
IFNGR1	0.7103	-0.583212
BMI-1 (BMI1)	0.7103	-0.598157
ENO1	0.7103	-0.661535
Nucleolin (NCL)	0.7103	-0.693427
ErbB3 (ERBB3)	0.7103	-0.851235
Lactoferrin (LTF)	0.7103	-0.931293
HOXA10	0.7083	-0.333917
TWIST1	0.7083	-0.628861
COUP-TFII (NR2F2)	0.7035	-0.146179
HOXC8	0.6831	1.42501
HLF	0.6831	1.20455
CREAM1 (GTF2IRD1)	0.6831	1.20455
EKLF1 (KLF1)	0.6791	-0.161459
RREB1	0.664	2.25131
SOX17	0.664	1.48126
Aiolos (IKZF3)	0.6537	0.894396
ZNF206 (ZSCAN10)	0.6334	21.4857
EGR4	0.6334	7.17662
PAX4	0.6329	0.0330092
ZNF219	0.6294	6.4479
DLX1	0.6294	3.70394
SMARCAD1	0.6294	3.70394
E4F1	0.6294	1.79296
DACH1	0.6294	0.986107
NOTCH1 (NICD) (NOTCH1)	0.6294	-0.871218
ZNF384	0.6227	2.15798
ATF-7 (ATF7)	0.6227	1.52638
TAF5	0.6227	0.842154
TFIID 30 kDa subunit (TAF10)	0.6227	0.70045
TAF12	0.6227	0.668366
TAF4 (TAFII130)	0.6227	0.578989
TAFII70 (TAF6)	0.6227	0.449564
HMG2 (HMGB2)	0.6227	-0.0977204
PDIA3	0.6227	-0.631569
NCOA3 (pCIP/SRC3) (NCOA3)	0.6227	-0.755736
NF-AT5 (NFAT5)	0.5485	-0.144099
GATA-4 (GATA4)	0.5408	-0.78368
AP-2B (TFAP2B)	0.5338	-0.052505
GLI-1	0.5077	-0.751402
ER81 (ETV1)	0.5007	-0.182766
CLOCK	0.4937	-0.614805
IRF7	0.4926	-0.701072
Basonuclin (BNC1)	0.4478	1.05121
HAND1	0.4473	0.323262
MeCP2 (MECP2)	0.3923	-0.903455
SOX1	0.3878	1.50307
GFI1B	0.3878	0.9667
PAX1	0.3878	0.668715
ERM (ETV5)	0.3878	-0.235172
AIRE	0.3878	-0.716146
POU3F2 (BRN2) (POU3F2)	0.3532	-0.120098
GLI-2 (GLI2)	0.353	-0.628696
ELF2	0.3305	1.34655
HNF3-gamma (FOXA3)	0.3305	0.955458
TAF1	0.3305	-0.722302
ChREBP (MLXIPL)	0.3305	-0.789547
AP-2 epsilon (TFAP2E)	0.3166	7.99144
HNF4-gamma (HNF4G)	0.3166	1.24786
FOXK2 (ILF1-4) (FOXK2)	0.3166	1.14082
MEL1 (PRDM16)	0.3166	0.248811
RFXANK	0.3166	0.215059
ATBF1 (ZFHX3)	0.3166	-0.0434638
ARIX (PHOX2A)	0.3166	-0.211277
TTF1	0.3166	-0.31883
PAX9	0.3166	-0.438035
CNBP	0.3166	-0.722486
GLI-3R (GLI3)	0.3166	-0.733981
PPARGC1 (PGC1-alpha) (PPARGC1A)	0.3166	-0.912193
HMG1 (amphoterin) (HMGB1)	0.3166	-0.929201
NDPK A (NME1)	0.3166	-0.944634
Nkx2.2 (NKX2-2)	0.3088	0.512055
GCR-beta (NR3C1)	0.3088	-0.980041
SHP (NR0B2)	0.2591	-0.747999
HMX2	0.2238	4.2966
NXF (NPAS4)	0.2238	3.53994
ZNF35	0.2238	1.88905
Eos (IKZF4)	0.2238	1.6483
FIGalpha (FIGLA)	0.2238	1.44458
OASIS (CREB3L1)	0.2238	1.26997
SOX7	0.2238	1.26997
ATF-6 beta (ATF6B)	0.2238	0.513314
TBP-like (TRF2)	0.2238	0.513314
IKBZ (NFKBIZ)	0.2238	0.271184
KLF12	0.2238	0.271184
THAP1	0.2238	0.05932
EDF1	0.2238	0.0251484
HOXD3	0.2238	-0.0068875
MEIS2	0.2238	-0.185138
A-Myb (MYBL1)	0.2238	-0.323838
hnRNP A1 (HNRNPA1)	0.2238	-0.834481
MBD2	0.2238	-0.84345
ID2	0.2238	-0.848669
Menin (MEN1)	0.2238	-0.929379
Oct-6 (POU3F1)	0.1837	-0.294989
RFX3	0.1728	0.63584
BACH2	0.1728	-0.429358
ZIC2	0.1728	-0.561829
CREM (repressors) (CREM)	0.1341	-0.886654
NF-AT1 (NFATC2)	0.1152	-0.922472
NFYC	0.0848	-0.738226
SALL4	0.06097	-0.81963
NOBOX	0.05996	-0.345052
FEV	0.05996	-0.574284
MEF2B	0.05996	-0.629812
HOXA2	0.05996	-0.706403
Helios (IKZF2)	0.05996	-0.775939
BTEB1 (KLF9)	0.05996	-0.801993
SIM2	0.05996	-0.870995
TFIID 31 kDa subunit (TAF9)	0.05996	-0.874789
NCOA2 (GRIP1/TIF2) (NCOA2)	0.05996	-0.973225
LRH1 (NR5A2)	0.05111	-0.951616
RFX4	0.02078	-0.852462
MEF2C	0.01544	-0.987683
ZNF281	0.003278	-0.96121
POU4F1	0.003278	-0.994253
BMAL1 (ARNTL)	-0.008361	-1.00854
HIC1	-0.02126	-1.03727
FOXP1	-0.02126	-1.04869
POU4F2	-0.02126	-1.05391
TBX5	-0.03007	-1.03028
KLF3	-0.07261	-1.31244
NF-kB2 (p100) (NFKB2)	-0.1146	-1.08056
SALL-1 (SALL1)	-0.1146	-1.20342
HOXA11	-0.1146	-1.23584
HOXA7	-0.1146	-1.26247
CRY1	-0.1146	-1.37845
TAFII28 (TAF11)	-0.1146	-1.42824
HEY2	-0.1146	-1.43982
CITED2	-0.1146	-1.46495
HOXB9	-0.1146	-1.56114
HOXA4	-0.1146	-1.60271
TAF13	-0.1146	-1.65093
TEF (thyrotroph embryonic factor) (TEF)	-0.1146	-1.77491
MLX	-0.1146	-1.77491
FOXJ1	-0.1146	-2.01708
RAX	-0.1146	-2.08488
EBF2	-0.1146	-2.08488
STOX1	-0.1146	-2.3561
Myt1L (MYT1L)	-0.1146	-2.3561
Helt (HELT)	-0.1146	-3.7122
TITF1 (NKX2-1)	-0.1341	-1.02934
PDX1	-0.162	-1.05751
TBX1	-0.162	-1.30672
TRPS1	-0.162	-1.35944
HEY1	-0.162	-1.56107
ROR-gamma (RORC)	-0.162	-1.60537
BRN4 (POU3F4)	-0.162	-1.639
HBP1	-0.162	-1.69709
BORIS (CTCFL)	-0.162	-1.74206
ZNF238	-0.162	-1.852
Paraxis (TCF15)	-0.162	-2.64314
NeuroD3 (NEUROG1)	-0.1984	-1.46955
TBX2	-0.1984	-1.47751
MEF2A	-0.2103	-1.08272
RXRG	-0.2292	-1.43395
REX1 (REXO1)	-0.2292	-4.61627
NR2E3	-0.2444	-1.25332
SIX1	-0.2807	-1.58617
ELF5	-0.2807	-2.04893
GATA-5 (GATA5)	-0.3439	-2.87822
DLX3	-0.3584	-1.97871
TLX (NR2E1)	-0.3584	-2.37548
ZFX	-0.3584	-2.49685
TEF-3 (TEAD4)	-0.3584	-3.12053
EAR2 (NR2F6)	-0.3584	-3.67857
Neurogenin 3 (NEUROG3)	-0.3618	-1.63427
DLX2	-0.3618	-2.07032
AUF1 (HNRNPD)	-0.3783	-1.3511
MSP receptor (RON) (MST1R)	-0.3783	-1.37047
HHEX (PRH) (HHEX)	-0.3783	-1.39499
MBD1	-0.3783	-1.5839
FOXE1	-0.3783	-1.72593
Pitx3 (PITX3)	-0.3783	-1.80177
HOXB1	-0.3783	-1.81392
ZBRK1 (ZNF350)	-0.3783	-2.41365
MTF-2 (MTF2)	-0.3783	-2.45185
OLIG1	-0.3783	-2.45185
HES6	-0.3783	-2.67871
POU4F3	-0.3783	-2.79062
CTIP2 (BCL11B)	-0.3783	-2.91852
CREB-H (CREB3L3)	-0.3783	-3.14874
PLAGL2	-0.3783	-3.33559
KLF8	-0.3783	-3.55803
REV-ERB-BETA (NR1D2)	-0.3783	-3.82729
BATF	-0.3783	-4.35741
NR6A1 (GCNF) (NR6A1)	-0.3847	-1.81533
FOXP2	-0.5069	-1.28339
Pitx1 (PITX1)	-0.5069	-1.91114
FOXF2	-0.5069	-5.49874
MYF5	-0.5074	-1.3275
HoxC13 (HOXC13)	-0.5135	-4.03821
Islet-1 (ISL1)	-0.5183	-1.87617
DEC2 (BHLHE41)	-0.5351	-3.23483
MESP1	-0.5351	-8.59842
MAZ	-0.5838	-2.04936
PMX2B (PHOX2B)	-0.5972	-1.6951
TIF1-beta (TRIM28)	-0.5972	-1.70669
ZIC1	-0.5972	-2.30465
FALZ (BPTF)	-0.5972	-2.84353
CHX10 (VSX2)	-0.5972	-3.17442
KLF7	-0.5972	-9.48024
MSX-2 (MSX2)	-0.625	-1.41279
MSX1	-0.625	-1.48764
GATA-6 (GATA6)	-0.6326	-1.59098
FOXF1	-0.635	-4.75708
NRL	-0.6554	-2.89932
Eomesodermin (EOMES)	-0.6962	-2.64767
DMRT1	-0.7201	-3.08682
SIX3	-0.7861	-2.41299
NR2C1 (TR2) (NR2C1)	-0.7861	-3.37503
FOXJ2	-0.7889	-6.60119
FoxD1 (FOXD1)	-0.7889	-29.006
MYOG	-0.833	-1.24289
FAST-1/2 (FOXH1)	-0.8733	-4.0246
DAX1 (NR0B1)	-0.915	-1.46074
SOX11	-0.9534	-5.36719
POU3F3 (BRN1) (POU3F3)	-0.9534	-10.6702
LMX1B	-0.9827	-2.39543
TCFbeta1 (POU6F1)	-0.9827	-10.3029
MLL1 (HRX) (MLL)	-1.105	-1.21793
SP7	-1.105	-2.49438
POU2F3	-1.105	-2.82453
PLAG1	-1.105	-2.82453
Zac1 (PLAGL1)	-1.105	-2.93716
TLX3	-1.105	-6.23033
SOX15	-1.105	-12.2079
ZBED6	-1.112	-40.476
MEF2D	-1.195	-2.84446
HAND2	-1.233	-3.82397
p300 (EP300)	-1.243	-1.16794
PTF1-p48 (PTF1A)	-1.243	-11.3827
SIX4	-1.243	-13.6076
CBP (CREBBP)	-1.458	-1.21105
DREAM (KCNIP3)	-1.491	-4.20791
Nac1 (NACC1)	-1.491	-12.1433
CRX	-1.596	-2.81306
ALS2CR8	-1.71	-15.2835
Foxl1 (FOXL1)	-1.908	-28.0936
NF-AT3 (NFATC4)	-2.026	-6.23076
ATOH7	-2.213	-45.8923
NRSF (PRICKLE1)	-4.224	-27.0786
NK31	1.245	not found in Genecards
RBB2	1.005	not found in Genecards
TFEB3	0.6537	not found in Genecards
NRIF	0.1728	not found in Genecards
