# Supplementary material for: A comprehensive look at transcription factor gene expression changes in colorectal adenomas
Source: BMC Cancer. 2014 Jan 29;14:46. doi: 10.1186/1471-2407-14-46 (PMC4078005; doi:10.1186/1471-2407-14-46)
Supplement: Additional file 8: Table S8 — Scores of 261 TF genes that passed at least 2 of the 3 selection thresholds shown in Figure 1. Genes are listed in the order of ascending p values. [file 1471-2407-14-46-S8.xls]

## Sheet: Tabelle1
Table S8. Scores of 261 TF genes that passed at least 2 of the 3 selection thresholds shown in Figure 1. Genes are listed in the order of ascending p values.
Gene Symbol †	Summary of passed thresholds ‡	p value *	fold change (adenoma/normal)	z-score *	NormDP *	number of publications §
Genes included in the census of 1987 human TFs by Vaquerizas et al. (1)
GCR-alpha (NR3C1)	2	6.36e-15	-0.776604	8.108	-0.475951	2
SPI-B (SPIB)	3	9.75e-12	-1.33295	5.619	19.9973	0
SOX9	3	1.09e-11	0.779926	3.742	0.232863	11
c-Myc (MYC)	2	1.32e-11	0.948372	20.86	-0.2207	781
SIP1 (ZFHX1B) (ZEB2)	2	5.32e-11	-0.682873	1.501	0.806288	3
PEA3 (ETV4)	3	5.44e-11	1.44002	4.776	2.70597	7
ASH2 (ASCL2)	2	7.83e-11	1.06513	0.906	3.76489	3
KLF4	3	2.73e-10	-0.933862	4.298	2.05158	35
Mxi1 (MXI1)	3	6.01e-10	-0.635589	2.293	2.32251	1
TBX3	2	1.06e-09	0.890546	1.246	1.76456	1
SMAD9 (SMAD8) (SMAD9)	2	1.44e-09	1.0708	0.8807	3.80998	0
TP53	2	2.21e-09	0.773417	13.52	-0.859496	496
HNF4-alpha (HNF4A)	3	2.24e-09	-0.614027	12.96	1.1449	3
ETS2	3	2.37e-09	0.880673	5.211	2.52363	6
SSRP1	2	3.43e-09	0.486586	1.621	2.06909	0
RARgamma (RARG)	3	1.27e-08	0.679221	2.303	0.981976	0
CSDA	3	1.75e-08	0.526046	2.296	2.70491	2
KLF6	3	2.57e-08	-0.631114	2.471	0.906967	14
DACH1	2	3.62e-08	0.926584	0.6294	0.986107	0
SPBP (TCF20)	3	5.16e-08	0.368379	2.293	9.50342	0
EPAS1	3	6.76e-08	-0.613711	4.526	1.68909	2
MAD (MXD1)	3	7.41e-08	-1.14747	2.813	2.24753	3
ELF4	3	7.69e-08	-0.488396	2.004	8.81269	0
SOX4	3	1.12e-07	0.404656	2.854	3.82462	5
SLUG (SNAI2)	3	1.56e-07	-0.720106	3.472	1.88318	5
AP-4 (TFAP4)	3	1.8e-07	0.442988	3.946	16.5104	1
NRF3 (NFE2L3)	2	3.54e-07	1.01951	1.752	12.0939	0
VDR	2	5.24e-07	-0.696971	6.322	-0.607295	122
Fra-2 (FOSL2)	3	5.27e-07	-0.333903	3.695	2.8021	0
b-Myb (MYBL2)	3	5.71e-07	0.908083	4.093	2.32118	5
CUX1 (p110) (CUX1)	3	6.03e-07	0.296451	8.811	7.93687	1
MAZR (PATZ1)	3	1.1e-06	0.334839	2.626	4.82644	1
FOXQ1 (HFH1) (FOXQ1)	2	1.22e-06	0.595591	1.746	23.7932	3
CIZ1	3	1.94e-06	0.315379	2.293	16.1372	0
RFXANK	2	2e-06	0.337545	0.3166	0.215059	1
RREB1	2	2.12e-06	-0.207664	0.664	2.25131	0
ZNF202	2	2.18e-06	0.224551	1.402	7.65583	1
FLI1	3	3.25e-06	-0.717139	3.872	1.51061	6
NFIX	2	4.47e-06	0.313636	0.7451	3.23217	0
E2F7	2	5.51e-06	0.435628	1.23	8.70333	0
BARX2	3	5.74e-06	-0.517713	2.247	25.5895	1
HNF4-gamma (HNF4G)	2	5.8e-06	-0.78878	0.3166	1.24786	0
Max (MAX)	3	7.29e-06	-0.352133	2.49	1.38905	263
Ikaros (IKZF1)	3	8.11e-06	-0.547258	3.714	1.52339	0
cKrox (ZBTB7B)	2	1.01e-05	-0.3492	1.501	8.68827	0
FOXM1	3	1.37e-05	0.705137	5.995	3.21431	5
c-Maf (MAF)	2	1.4e-05	-0.557114	1.202	0.302931	10
TEF-1 (TEAD1)	3	1.68e-05	0.441683	2.063	1.71246	0
PBX1	2	2.33e-05	-0.380489	1.714	0.0628297	0
TR4 (NR2C2)	3	3.3e-05	-0.22532	2.123	3.71041	0
Aiolos (IKZF3)	2	4.45e-05	-0.756538	0.6537	0.894396	0
PREP1 (PKNOX1)	3	4.89e-05	0.212003	2.122	5.84827	0
E2A (TCF3)	3	5.38e-05	0.25809	4.001	2.12166	32
CBF beta (CBFB)	2	5.53e-05	0.617143	1.402	0.292753	1
PREB	2	5.81e-05	0.246211	1.005	9.19357	0
KLF13	3	0.000118096	-0.277598	2.296	10.644	0
TR-beta1 (THRB)	3	0.000136195	-0.69977	2.86	0.134413	0
MTF-1 (MTF1)	2	0.000172871	-0.263268	1.551	1.20242	0
E2F4	3	0.000180578	0.231517	14.65	9.4015	26
JunD (JUND)	3	0.000196674	-0.395969	2.489	0.174213	14
c-Myb (MYB)	3	0.000215141	0.559679	5.622	0.48941	51
TR-alpha (THRA)	3	0.000224234	0.267244	2.155	0.2593	0
FKHR (FOXO1)	3	0.000247927	-0.277712	3.53	0.448728	12
KLF5	3	0.00025291	-0.278662	3.389	3.11315	13
IRF1	3	0.000265511	-0.387101	7.058	0.58833	8
FBI-1 (Pokemon) (ZBTB7A)	2	0.000380477	-0.249931	1.667	5.76326	0
KLF12	2	0.000464788	-0.540289	0.2238	0.271184	0
BLIMP1 (PRDI-BF1) (PRDM1)	3	0.000483156	-0.586759	4	2.91724	1
TOX3	2	0.000485705	-0.356262	1.621	6.42523	0
FOXK2 (ILF1-4) (FOXK2)	2	0.000521884	0.184548	0.3166	1.14082	0
NFE2L1	2	0.000574146	-0.411634	0.9419	1.62255	0
DRIL1 (ARID3A)	2	0.000612297	0.300253	1.621	6.93731	0
NFXL1	2	0.00065659	0.380343	0.7103	8.16933	0
ZNF217	3	0.000702699	-0.405311	4.015	16.2767	6
E2F3	3	0.00070678	0.237219	6.631	7.4829	4
IRF6	2	0.000720017	-0.366136	1.621	1.30182	1
ZNF263	2	0.000911758	0.226795	0.906	13.2947	0
NKX2-3	2	0.0009215	-0.326422	1.516	5.94426	2
PITX1	2	0.000951227	0.270577	2.11	-1.91114	0
TCF12	2	0.00110781	0.67232	1.259	1.35234	0
SOX7	2	0.00153931	0.165234	0.2238	1.26997	3
SATB2	2	0.0016918	-0.427497	1.005	5.48682	2
RUNX1	2	0.00172002	0.212492	5.161	-0.827544	3
LBP9 (TFCP2L1)	3	0.00188056	-0.459019	2.005	24.8827	0
DPF2	2	0.00188934	0.267712	1.516	8.78509	0
DEC1 (Stra13) (BHLHE40)	3	0.00212109	0.231933	3.432	5.96206	2
TIEG1 (KLF10)	2	0.00213909	-0.347081	1.88	2.60757	1
SP3	3	0.00229418	-0.124076	7.066	1.90832	23
ZNF145 (ZBTB16)	3	0.0023832	-0.32885	4.528	2.94464	1
Tcfl5 (TCFL5)	2	0.00241059	0.156734	0.7103	10.207	2
ETS1	3	0.00243608	-0.481701	7.596	1.07429	21
TCF7 (TCF1) (TCF7)	3	0.00259548	0.316078	2.072	1.67476	7
TCF7L2 (TCF4) (TCF7L2)	3	0.00329232	-0.306869	4.486	0.364051	116
MafB (MAFB)	2	0.00412283	-0.255165	0.906	1.99191	1
N-Myc (MYCN)	2	0.0044906	0.287183	3.816	-0.0147782	5
RXRA	2	0.00488606	-0.227103	2.788	-0.175217	3
C/EBPbeta (CEBPB)	3	0.00521305	0.221121	7.676	1.08014	1
KLF11 (TIEG2) (KLF11)	2	0.00528892	0.149418	0.8807	2.37998	0
HNF3-beta (FOXA2)	3	0.00548268	0.346924	3.065	2.2972	2
E2F8	3	0.00561717	0.349097	2.808	27.4811	0
IRF2	3	0.00575042	-0.212727	3.817	2.26514	0
ZNF652	2	0.00690994	-0.22706	1.621	13.3864	0
SMAD3	2	0.0073694	-0.207493	3.001	-0.403162	67
AFX1 (FOXO4)	2	0.00772285	-0.207189	1.965	3.57426	4
HNF3-gamma (FOXA3)	2	0.00818277	0.243998	0.3305	0.955458	1
ZFP90	2	0.00882884	0.289505	1.621	19.9256	0
N-CoR (NCOR1)	3	0.00939161	-0.268118	2.293	0.00495679	3
SP2	2	0.0105419	-0.119471	3.184	17.8387	19
Evi-1 (MECOM)	2	0.0106712	0.23393	2.974	2.80458	2
AKNA	2	0.0108837	-0.213521	2.293	26.1338	0
RFX5	2	0.0127147	0.274876	5.125	11.7675	1
XBP1	2	0.0167686	0.303421	3.865	0.899066	5
C/EBPgamma (CEBPG)	2	0.0168425	-0.260772	2.462	16.4802	1
E2F1	2	0.01747	0.220978	10.68	0.438861	57
SREBP2 (nuclear) (SREBF2)	2	0.0188725	-0.229707	4.148	1.34668	3
HSF4	2	0.0207053	0.248498	2.247	10.0026	0
RelA (p65 NF-kB subunit) (RELA)	2	0.0220797	0.204884	7.523	0.420566	50
SP4	2	0.0237994	-0.150116	3.315	10.7683	3
EGR1	2	0.0324417	-0.562131	7.049	0.065983	24
Kaiso (ZBTB33)	2	0.0332069	0.276301	2.144	7.22832	2
HSF1	2	0.0395726	0.131517	5.821	1.046	10
HNF1-alpha (HNF1A)	2	0.0474341	0.170453	5.786	0.371639	12
NRF1	2	0.0551364	-0.0750441	2.836	1.35504	1
NF-kB2 (p52) (NFKB2)	2	0.059822	0.131852	3.539	1.48781	4
ARNT	2	0.072306	-0.103812	4.615	0.956209	14
TFCP2	2	0.0854843	0.233284	3.527	6.94975	0
THAP11	2	0.0875691	0.099962	2.247	30.9074	0
Lef-1 (LEF1)	2	0.0892473	0.33397	2.305	0.136493	69
Elk-4 (ELK4)	2	0.0948772	-0.111087	2.396	7.10076	0
Elk-1 (ELK1)	2	0.096031	0.137632	6.593	1.28343	4
ERR1 (ESRRA)	2	0.0967017	-0.130359	2.842	1.33274	1
ERF	2	0.100464	0.151622	2.625	13.3365	1
DMTF1	2	0.107773	-0.305479	2.296	12.0413	0
YB-1 (YBX1)	2	0.11028	0.0840376	5.722	2.14932	8
IRF8	2	0.140774	-0.245361	5.393	4.54932	2
CDX1	2	0.14342	-0.0955341	4.649	5.94903	41
ETV3	2	0.145665	-0.094877	3.626	41.9077	1
ZNF42 (MZF1)	2	0.14774	0.0982983	7.191	21.6916	1
MafF (MAFF)	2	0.154687	0.150698	2.144	11.6853	1
NFYB	2	0.156352	0.187381	4.918	10.4485	1
NFYA	2	0.171979	0.112064	5.633	5.55644	3
ATF-2 (ATF2)	2	0.186893	-0.137126	4.656	0.388975	2
USF1	2	0.20566	-0.122767	5.732	1.57577	5
HOXA13	2	0.239887	0.170165	3.712	6.98642	0
NFIA	2	0.239948	0.0939257	2.484	7.39829	0
Elk-3 (ELK3)	2	0.258947	0.093591	2.004	8.17961	0
RelB (NF-kB subunit) (RELB)	2	0.277599	-0.0836862	2.871	1.20369	4
SREBP1 (nuclear) (SREBF1)	2	0.288092	0.0779601	4.548	0.726781	3
ZBTB6	2	0.312927	-0.0880423	3.243	45.0506	0
ZNF148	2	0.338618	-0.0906677	2.266	4.74593	3
HNF3-alpha (FOXA1)	2	0.33971	0.0796485	3.995	6.3674	0
GATA-2 (GATA2)	2	0.340421	0.097659	3.331	0.745395	1
PU.1 (SPI1)	2	0.358027	-0.1091	9.119	4.7044	0
CREB3L2	2	0.369294	-0.0803398	2.293	19.3504	0
ATF-4 (ATF4)	2	0.385504	0.0473295	3.425	0.969028	7
OVOL2	2	0.394506	0.0639383	2.293	53.2677	0
MIZF (HINFP)	2	0.398616	-0.0515356	2.212	12.6567	4
CREB3	2	0.403341	0.0550447	3.243	2.96988	0
E2F2	2	0.42477	-0.0622961	6.14	7.38346	7
ETV6(TEL1) (ETV6)	2	0.436243	0.0865344	2.386	0.0329634	1
SP1	2	0.438252	-0.057453	16.47	0.211782	125
T-bet (TBX21)	2	0.473653	-0.0904658	2.117	2.19802	4
HIVEP2	2	0.480702	-0.0940135	2.293	14.505	0
USF2	2	0.486789	-0.0445813	4.871	4.01219	3
Nkx5-1 (HMX3)	2	0.506869	0.0857813	2.598	72.7832	0
Fra-1 (FOSL1)	2	0.506896	0.080828	2.735	0.688565	1
ZFPM1 (FOG) (ZFPM1)	2	0.511621	0.0830755	2.124	4.112	0
CSX (Nkx2.5) (NKX2-5)	2	0.516422	-0.0637698	3.244	1.82606	2
HNF6 (ONECUT1)	2	0.534317	0.0660147	6.927	15.1251	2
RFX1	2	0.568832	0.0450055	3.589	3.31897	0
FOXO3A (FOXO3)	2	0.60386	-0.0501009	5.977	1.99906	15
CDX2	2	0.607479	0.0486911	5.93	0.905113	177
NPAS2	2	0.608549	-0.0294101	2.886	8.53051	1
UBF (UBTF)	2	0.630606	-0.0185657	2.293	0.882116	0
PAX5	2	0.682722	-0.0470604	4.965	1.06754	1
TFE3	2	0.719704	0.0151507	2.396	1.61717	4
FOXC2	2	0.733125	-0.0396179	4.55	5.15333	0
ETV2	2	0.741761	0.0420526	2.124	32.512	0
c-Rel (NF-kB subunit) (REL)	2	0.749076	-0.0411621	6.184	1.94674	12
ATF-6 alpha (ATF6)	2	0.788992	0.0306004	2.204	0.98081	1
NFIC	2	0.814298	0.0241112	2.987	2.28802	0
LYL1	2	0.818835	0.0277852	2.144	12.2369	0
GFI-1 (GFI1)	2	0.825585	0.0211348	3.74	5.17535	1
PXR (NR1I2)	2	0.827986	0.0191146	6.256	0.245935	15
YY1	2	0.829757	-0.0100046	5.458	1.18937	4
SOX18	2	0.840109	0.0225729	2.625	7.6686	2
KLF15	2	0.845705	0.0229989	2.498	22.6477	0
PAX8	2	0.847354	-0.0205974	2.396	0.781319	1
LBX1	2	0.866195	0.0242541	2.124	0.958494	0
BAPX1 (NKX3-2)	2	0.948473	0.00800827	2.004	22.714	0
ATF-1 (ATF1)	2	0.965895	-0.00438949	2.885	0.658583	3
GATA-1 (GATA1)	2	0.978816	0.0035918	7.86	0.904642	2
Genes that were not included in the census of 1987 human TFs by Vaquerizas et al. (1) #
HEN1 (HENMT1)	2	6.11795e-08	0.546233	2.144	49.7413	0
NRF2 (KEAP1)	2	8.67609e-08	0.335009	6.116	4.42795	28
GLI-3 (GLI3)	2	2.61005e-07	-0.418214	2.159	0.814071	7
NKRF	2	4.01841e-06	0.379613	2.293	9.85353	0
TCF8 (ZEB1)	2	2.3415e-05	-0.404325	3.867	3.6144	0
ROR-alpha (RORA)	2	2.77997e-05	-0.444144	2.784	1.65321	1
PUR-alpha (PURA)	2	2.78243e-05	-0.194743	2.247	3.03891	0
STAT4	2	6.39097e-05	-0.471862	2.471	0.239866	4
RBMS1	2	8.47004e-05	-0.249953	2.293	12.5669	0
BOB1 (POU2AF1)	2	0.00055222	-0.324691	2.296	3.0754	1
E2F5	2	0.000762165	0.481671	2.961	5.0066	2
LIN-9 (LIN9)	2	0.000793337	0.261496	2.293	13.8003	0
MITF	2	0.00141169	-0.242724	4.998	0.907839	4
LMO4	2	0.00155349	-0.233629	2.293	6.23569	0
ERG1 (SQLE)	2	0.00266782	0.640744	2.293	2.57809	7
SNAIL1 (SNAI1)	2	0.00278485	0.342484	3.044	2.66312	10
SOX5	2	0.00404478	-0.257701	2.044	4.92343	0
SOX6	2	0.00977304	-0.353947	2.132	5.05488	0
RAM2 (CDCA7L)	2	0.010105	0.418088	2.293	12.5669	0
TFII-I (GTF2I)	2	0.0115143	0.369656	2.505	1.86863	1
Bcl-6 (BCL6)	2	0.0190164	0.178028	5.493	0.315356	2
Sry (SRY)	2	0.0355624	0.235996	5.861	1.16735	4
E2F6	2	0.0595524	0.143856	4.105	17.2159	0
TRIP2 (MED1)	2	0.0612535	0.197865	2.625	1.1179	28
IEX1 (IER3)	2	0.103125	0.236896	2.124	2.2431	3
ATF-3 (ATF3)	2	0.107183	-0.210269	5.794	2.60854	20
HMG14 (HMGN1)	2	0.111941	0.099485	2.293	3.586	2
OC-2 (ONECUT2)	2	0.122693	0.141681	2.144	24.3707	0
GZF1	2	0.130812	0.0469564	2.293	39.7007	0
DLX5	2	0.151382	0.237214	2.051	2.03377	0
PSF (SFPQ)	2	0.17361	0.137194	2.293	2.46389	2
FUBP1	2	0.180805	0.204448	2.808	6.668	0
C/EBPepsilon (CEBPE)	2	0.263414	0.182966	2.462	5.35644	0
OTX2	2	0.272924	0.137395	2.63	3.91395	0
POLR2A	2	0.291499	0.0737233	3.789	0.963642	2
SMAR1 (BANP)	2	0.322726	0.0666006	2.293	11.0595	0
NF-E2 (45 kDa) (NFE2)	2	0.337903	0.108554	4.249	2.70158	2
TRRAP	2	0.339752	0.093171	2.293	2.70007	4
HSF2	2	0.353644	0.0630903	3.776	4.82817	1
GATA-3 (GATA3)	2	0.359571	-0.0935378	3.933	0.530099	4
ZNF143	2	0.376513	-0.0815446	9.338	46.357	1
OAZ1	2	0.518784	0.0763756	2.293	4.3378	0
CAR (CASR)	2	0.535614	-0.072684	5.349	0.0520194	27
C/EBPalpha (CEBPA)	2	0.550614	-0.0538394	6.735	1.92468	2
Bcl-3 (BCL3)	2	0.582189	0.0645183	2.598	1.71262	2
p63 (TP63)	2	0.592445	0.0328225	8.498	0.304558	22
Oct-3/4 (POU5F1)	2	0.629861	0.0560516	4.611	0.750701	0
ERR3 (ESRRG)	2	0.641227	-0.0499654	2.984	4.72605	0
PAX3	2	0.661466	0.0503067	3.776	0.713073	2
MYOD (MYOD1)	2	0.675801	0.0525302	4.607	0.0958023	12
NHLH2	2	0.681237	0.0407975	2.808	27.4811	0
C/EBP zeta (DDIT3)	2	0.71711	-0.0397386	4.528	0.705507	19
TBR1	2	0.741715	-0.0358353	2.124	29.1608	0
MYT1	2	0.743981	0.0351251	2.447	9.52952	0
TAL1	2	0.750979	0.03835	3.548	1.45764	0
C/EBPdelta (CEBPD)	2	0.759089	0.0183327	2.127	2.77542	0
CREM (activators) (CREM)	2	0.835611	0.0125979	2.064	0.744571	0
E4BP4 (NFIL3)	2	0.852648	-0.0180253	2.343	7.11478	1
NANOG	2	0.874924	-0.0207116	3.088	2.50797	8
ZNF306 (ZKSCAN3)	2	0.913659	-0.00638131	2.343	26.7255	2
C14orf169	2	N.A.	N.A.	2.293	31.5606	0
IRX1	2	N.A.	N.A.	2.124	24.134	0
SOX2	2	N.A.	N.A.	2.108	0.446068	12
HOXB8	2	N.A.	N.A.	2.808	23.921	2
HOXC6	2	N.A.	N.A.	3.61	12.8546	0
RUNX3	2	N.A.	N.A.	3.239	0.72909	70
GABP alpha (GABPA)	2	N.A.	N.A.	6.212	5.63236	0
ZBED1	2	N.A.	N.A.	2.293	5.51212	0
IRF4	2	N.A.	N.A.	3.83	1.87757	1
NormDP, normalized difference in publications; TF, transcription factor; N.A., genes not included in the 35,285 genes of the Affymetrix Exon 1.0 microarray platform (summarized by Brainarray CDF v13 for Ensembl genes), but considered in networks generated by MetaCore TF analysis (see Figure 1).
† Genes with aliases. Official names according to HUGO gene nomenclature committee database are in parentheses.
‡ See Venn Diagram in Figure 2.
* p values, z scores, and NormDP values were calculated as described in Methods and Figure 1.
§ Publications on the role of the TF gene in colorectal tumorigenesis.
# Included in the group of 154 genes in the Venn diagram of Figure 2.
