# Supplementary material for: A comprehensive look at transcription factor gene expression changes in colorectal adenomas
Source: BMC Cancer. 2014 Jan 29;14:46. doi: 10.1186/1471-2407-14-46 (PMC4078005; doi:10.1186/1471-2407-14-46)
Supplement: Additional file 13: Table S6 — Differential expression of 1038 TF genes in colorectal carcinomas vs. corresponding samples of normal mucosa. Genes are listed in order of ascending p values. Bold-face type: 232 genes with a p value <0.01. The 107 TF genes listed in red were also dysregulated in adenomas (see Venn diagram in Additional file 11: Figure S5). [file 1471-2407-14-46-S13.xlsx]

## Sheet: Sheet1
Supplementary Table 6. Differential expression of 1038 TF genes in 13 colorectal carcinomas (vs. corresponding samples of normal mucosa). All TF genes listed had expression values exceeding 5.3 [log2 scale] (arbitrarily defined cut-off) in ≥ 50% of samples in one or both tissue groups. Genes are listed in order of ascending p values. Bold-face type: 232 genes with a p value <0.01. The 107 listed …
Ensembl gene ID	Gene symbol	Fold difference (carcinomas/normal mucosa)	p value
ENSG00000175832	ETV4	2.46367	2.27932e-09
ENSG00000050344	NFE2L3	1.32478	1.68207e-08
ENSG00000180787	ZFP3	-0.78129	1.73971e-08
ENSG00000197905	TEAD4	0.735156	2.40469e-08
ENSG00000119950	MXI1	-0.563887	7.98468e-08
ENSG00000122778	KIAA1549	0.648532	9.65817e-08
ENSG00000125398	SOX9	0.846568	1.06835e-07
ENSG00000151623	NR3C2	-1.32212	1.51516e-07
ENSG00000116833	NR5A2	-1.02386	1.55883e-07
ENSG00000114554	PLXNA1	0.776004	2.03578e-07
ENSG00000113716	HMGXB3	0.512491	2.10536e-07
ENSG00000142539	SPIB	-1.46579	2.3427e-07
ENSG00000136826	KLF4	-1.04798	6.17215e-07
ENSG00000138795	LEF1	1.04881	9.14402e-07
ENSG00000138073	PREB	0.377031	1.26676e-06
ENSG00000101057	MYBL2	1.58495	1.54654e-06
ENSG00000105976	MET	1.39187	1.81417e-06
ENSG00000161265	U2AF1L4	-0.319713	2.05187e-06
ENSG00000111206	FOXM1	1.14915	2.65182e-06
ENSG00000155506	LARP1	0.538229	3.35571e-06
ENSG00000118526	TCF21	-0.953088	4.46792e-06
ENSG00000067955	CBFB	0.82479	5.38546e-06
ENSG00000198160	MIER1	-0.59813	5.7366e-06
ENSG00000111424	VDR	-0.759685	6.01059e-06
ENSG00000053254	FOXN3	-0.592583	8.86329e-06
ENSG00000010539	ZNF200	0.298679	9.75302e-06
ENSG00000119919	NKX2-3	-0.559637	1.02196e-05
ENSG00000157514	TSC22D3	-0.646672	1.02298e-05
ENSG00000179981	TSHZ1	-0.484034	1.09869e-05
ENSG00000155545	MIER3	-0.934194	1.18527e-05
ENSG00000196950	SLC39A10	0.796905	1.35265e-05
ENSG00000115738	ID2	-0.344859	1.56963e-05
ENSG00000112242	E2F3	0.411128	1.68345e-05
ENSG00000109906	ZBTB16	-0.784356	1.7339e-05
ENSG00000164379	FOXQ1	0.593143	1.8152e-05
ENSG00000043039	BARX2	-0.663315	2.46818e-05
ENSG00000151090	THRB	-0.841305	2.52936e-05
ENSG00000113580	NR3C1	-0.632033	2.55158e-05
ENSG00000106462	EZH2	0.849184	2.95992e-05
ENSG00000028310	BRD9	0.242784	2.98759e-05
ENSG00000165659	DACH1	1.01632	3.0796e-05
ENSG00000163872	YEATS2	0.537264	3.08811e-05
ENSG00000136997	MYC	0.878068	3.29933e-05
ENSG00000060138	CSDAP1	0.412952	3.45659e-05
ENSG00000143190	POU2F1	0.255016	3.84089e-05
ENSG00000125845	BMP2	-0.801015	3.85083e-05
ENSG00000159216	RUNX1	0.332074	4.29337e-05
ENSG00000160685	ZBTB7B	-0.41474	5.76654e-05
ENSG00000211899	IGHM	-1.43904	5.81338e-05
ENSG00000173473	SMARCC1	0.641122	5.83508e-05
ENSG00000171467	ZNF318	0.361072	5.83533e-05
ENSG00000172493	AFF1	-0.410536	6.19997e-05
ENSG00000142528	ZNF473	0.560412	7.2919e-05
ENSG00000139746	RBM26	0.48167	7.66149e-05
ENSG00000152217	SETBP1	-0.506322	8.0625e-05
ENSG00000083635	NUFIP1	0.79084	8.33801e-05
ENSG00000197961	ZNF121	0.767374	8.83984e-05
ENSG00000124766	SOX4	0.504709	9.55801e-05
ENSG00000115568	ZNF142	0.241566	9.64384e-05
ENSG00000198554	WDHD1	0.939683	0.000100239
ENSG00000101665	SMAD7	-0.447672	0.000102933
ENSG00000175329	ISX	-1.49842	0.000108214
ENSG00000185811	IKZF1	-0.48894	0.000109305
ENSG00000186350	RXRA	-0.369694	0.000110099
ENSG00000165244	ZNF367	0.486522	0.000111261
ENSG00000167635	ZNF146	0.561068	0.000125001
ENSG00000108799	EZH1	-0.434054	0.000125448
ENSG00000178573	MAF	-0.538526	0.000153746
ENSG00000029993	HMGB3	0.367083	0.000156351
ENSG00000120149	MSX2	1.13171	0.000157116
ENSG00000151702	FLI1	-0.56834	0.000225157
ENSG00000177485	ZBTB33	0.552586	0.000254724
ENSG00000141994	DUS3L	0.321048	0.000266761
ENSG00000134758	RNF138	-0.508306	0.000272925
ENSG00000081189	MEF2C	-0.645895	0.000288247
ENSG00000067082	KLF6	-0.632436	0.000293589
ENSG00000156983	BRPF1	0.196776	0.000313062
ENSG00000177426	TGIF1	0.236925	0.000316088
ENSG00000103241	FOXF1	-0.457271	0.000339861
ENSG00000183495	EP400	0.305364	0.000385191
ENSG00000112365	ZBTB24	0.368953	0.000392159
ENSG00000109685	WHSC1	0.228816	0.000395781
ENSG00000143157	POGK	0.408622	0.00040853
ENSG00000119138	KLF9	-0.488876	0.000418393
ENSG00000101412	E2F1	0.341097	0.000452017
ENSG00000100105	PATZ1	0.341802	0.00046842
ENSG00000134852	CLOCK	0.363706	0.0004729
ENSG00000164463	C5orf41	-0.50395	0.000478115
ENSG00000156030	C14orf43	-0.306211	0.000483236
ENSG00000147789	ZNF7	0.344482	0.000499405
ENSG00000140479	PCSK6	-0.71792	0.00050449
ENSG00000154832	CXXC1	-0.236179	0.000509719
ENSG00000160917	CPSF4	0.322086	0.000553937
ENSG00000171163	ZNF692	0.19644	0.000583671
ENSG00000198546	ZNF511	0.551396	0.000596467
ENSG00000057657	PRDM1	-0.467059	0.000604114
ENSG00000184828	ZBTB7C	-0.92746	0.000608862
ENSG00000141644	MBD1	-0.252717	0.000682875
ENSG00000020256	ZFP64	0.317244	0.000685295
ENSG00000161405	IKZF3	-0.546808	0.000686015
ENSG00000136603	SKIL	0.519458	0.000690501
ENSG00000124782	RREB1	-0.160511	0.000727386
ENSG00000084676	NCOA1	-0.403912	0.000742943
ENSG00000143379	SETDB1	0.308571	0.000785712
ENSG00000183431	SF3A3	0.433189	0.000785834
ENSG00000205213	LGR4	-0.552736	0.000800816
ENSG00000167800	TBX10	-0.601762	0.000810781
ENSG00000184481	FOXO4	-0.369604	0.000820547
ENSG00000116120	FARSB	0.685508	0.000839765
ENSG00000171316	CHD7	0.581499	0.000850637
ENSG00000076770	MBNL3	-0.371794	0.000860554
ENSG00000139842	CUL4A	0.492649	0.000900515
ENSG00000183742	MACC1	1.27977	0.000917041
ENSG00000125952	MAX	-0.229415	0.000941388
ENSG00000172216	CEBPB	0.478866	0.00097335
ENSG00000179115	FARSA	0.36288	0.000976993
ENSG00000213588	ZBTB9	0.372425	0.000986751
ENSG00000184967	NOC4L	0.392963	0.00101922
ENSG00000164330	EBF1	-0.502453	0.00102302
ENSG00000148143	ZNF462	0.388702	0.00102971
ENSG00000101126	ADNP	0.400392	0.00104232
ENSG00000160007	GRLF1	-0.231296	0.00104463
ENSG00000168883	USP39	0.465763	0.00106203
ENSG00000139515	PDX1	0.308817	0.00109769
ENSG00000152804	HHEX	-0.30268	0.00110892
ENSG00000141503	MINK1	-0.338936	0.00115001
ENSG00000180884	ZNF792	0.342587	0.00115083
ENSG00000134815	DHX34	0.243281	0.0011722
ENSG00000141646	SMAD4	-0.41578	0.00122169
ENSG00000116731	PRDM2	-0.192146	0.00125935
ENSG00000056097	ZFR	0.376911	0.00126577
ENSG00000169981	ZNF35	0.397687	0.00148188
ENSG00000204576	PRR3	0.21453	0.00149218
ENSG00000186951	PPARA	-0.30948	0.00152336
ENSG00000102908	NFAT5	0.476277	0.00156766
ENSG00000182979	MTA1	0.24664	0.00159746
ENSG00000185238	PRMT3	0.806111	0.00160854
ENSG00000083842	ZNF8	0.230607	0.00164335
ENSG00000187079	TEAD1	0.418784	0.00165153
ENSG00000104907	TRMT1	0.366658	0.00167723
ENSG00000137309	HMGA1	0.381137	0.00171185
ENSG00000051180	RAD51	0.529587	0.00172159
ENSG00000055130	CUL1	0.438085	0.00180427
ENSG00000101190	TCFL5	0.281214	0.00181899
ENSG00000108671	PSMD11	0.335831	0.00195605
ENSG00000170265	ZNF282	0.228765	0.00197549
ENSG00000156650	MYST4	-0.255632	0.00197969
ENSG00000122034	GTF3A	0.643419	0.0020047
ENSG00000160710	ADAR	0.275054	0.00209164
ENSG00000112033	PPARD	-0.342658	0.00214702
ENSG00000116132	PRRX1	0.801607	0.00221587
ENSG00000181827	RFX7	0.326202	0.00221743
ENSG00000137273	FOXF2	-0.29793	0.00221943
ENSG00000197024	ZNF398	0.192521	0.00230416
ENSG00000011243	AKAP8L	0.259742	0.00236543
ENSG00000166949	SMAD3	-0.288949	0.00237002
ENSG00000164050	PLXNB1	0.239415	0.00237498
ENSG00000035499	DEPDC1B	0.571243	0.00243233
ENSG00000133606	MKRN9P	-0.193341	0.00246952
ENSG00000162702	ZNF281	0.247099	0.00274056
ENSG00000100558	PLEK2	0.594817	0.00279444
ENSG00000082641	NFE2L1	-0.297075	0.00285634
ENSG00000148229	POLE3	0.305541	0.00287643
ENSG00000005073	HOXA11	0.277835	0.00292467
ENSG00000071564	TCF3	0.319205	0.00298357
ENSG00000196453	ZNF777	0.176124	0.00305001
ENSG00000134107	BHLHE40	0.507626	0.00305513
ENSG00000134046	MBD2	-0.198906	0.00307501
ENSG00000143365	RORC	-0.352985	0.00307901
ENSG00000141568	FOXK2	0.181733	0.00308007
ENSG00000137310	TCF19	0.357823	0.00315072
ENSG00000171574	ZNF584	0.165767	0.00319943
ENSG00000213762	ZNF134	-0.497761	0.00327285
ENSG00000131408	NR1H2	-0.242662	0.00333312
ENSG00000064490	RFXANK	0.281261	0.00368111
ENSG00000090447	TFAP4	0.350311	0.00368822
ENSG00000141298	SSH2	-0.203806	0.00369654
ENSG00000166526	ZNF3	0.368497	0.00377348
ENSG00000149136	SSRP1	0.408363	0.00389238
ENSG00000183734	ASCL2	0.678899	0.00390211
ENSG00000083307	GRHL2	0.356627	0.00396263
ENSG00000124177	CHD6	0.37239	0.00398798
ENSG00000186660	ZFP91	-0.233557	0.00423478
ENSG00000198169	ZNF251	0.244296	0.00451043
ENSG00000163159	VPS72	0.313866	0.00451953
ENSG00000081059	TCF7	0.327129	0.00458793
ENSG00000015479	SNHG4	0.176835	0.00465727
ENSG00000150907	FOXO1	-0.215846	0.00473686
ENSG00000124795	DEK	0.30916	0.00501687
ENSG00000152601	MBNL1	-0.285551	0.00502133
ENSG00000118922	KLF12	-0.450525	0.00505671
ENSG00000111269	CREBL2	-0.26638	0.00517496
ENSG00000141027	NCOR1	-0.283875	0.00521718
ENSG00000143418	LASS2	0.240992	0.0053571
ENSG00000177888	ZBTB41	0.598865	0.00537419
ENSG00000186918	ZNF395	-0.278866	0.00584944
ENSG00000140262	TCF12	0.475427	0.00590576
ENSG00000126456	IRF3	0.211723	0.0059969
ENSG00000059378	PARP12	-0.247134	0.00600615
ENSG00000130940	CASZ1	-0.205382	0.00618158
ENSG00000059728	MXD1	-0.560546	0.00619691
ENSG00000127481	UBR4	0.330615	0.00619758
ENSG00000205250	E2F4	0.384208	0.0062195
ENSG00000197343	ZNF655	-0.304512	0.00624726
ENSG00000108509	CAMTA2	-0.379402	0.00653677
ENSG00000100644	HIF1A	0.427752	0.0065581
ENSG00000106261	ZKSCAN1	0.394178	0.00661858
ENSG00000105663	KMT2B	0.20414	0.00709005
ENSG00000101096	NFATC2	-0.31425	0.00710433
ENSG00000163013	FBXO41	0.151415	0.00715785
ENSG00000169955	ZNF747	-0.187041	0.00741865
ENSG00000175387	SMAD2	-0.294373	0.0074236
ENSG00000197362	ZNF786	0.200789	0.00756134
ENSG00000173894	CBX2	0.236425	0.00758382
ENSG00000137166	FOXP4	0.376322	0.00775541
ENSG00000105879	CBLL1	0.345355	0.00807878
ENSG00000090661	LASS4	-0.321229	0.00813041
ENSG00000141510	TP53	0.456496	0.00840442
ENSG00000204103	MAFB	-0.396099	0.00842059
ENSG00000124226	RNF114	0.432947	0.00850956
ENSG00000105556	MIER2	0.244711	0.008587
ENSG00000065029	ZNF76	-0.124805	0.00862796
ENSG00000176692	FOXC2	-0.262633	0.00866004
ENSG00000103449	SALL1	-0.193366	0.00886548
ENSG00000108511	HOXB6	0.501873	0.00889622
ENSG00000112561	TFEB	-0.192	0.0089555
ENSG00000168310	IRF2	-0.218479	0.00915117
ENSG00000126003	PLAGL2	0.640705	0.00919964
ENSG00000123095	BHLHE41	-0.429665	0.0092442
ENSG00000186566	GPATCH8	0.204895	0.0093714
ENSG00000170448	NFXL1	0.440763	0.00971147
ENSG00000198740	ZNF652	-0.204536	0.00987354
ENSG00000106948	AKNA	-0.274383	0.0101739
ENSG00000198176	TFDP1	0.344442	0.0102427
ENSG00000068305	MEF2A	-0.308995	0.0102457
ENSG00000150347	ARID5B	0.265214	0.0103258
ENSG00000155090	KLF10	-0.390857	0.0106608
ENSG00000100207	TCF20	0.334115	0.0111592
ENSG00000180081	ZNF725	-0.227944	0.0111874
ENSG00000171425	ZNF581	0.311218	0.0113113
ENSG00000152284	TCF7L1	-0.279931	0.0115794
ENSG00000115816	CEBPZ	0.387108	0.0117249
ENSG00000140470	ADAMTS17	-0.219183	0.0120014
ENSG00000143867	OSR1	-0.209371	0.0120482
ENSG00000010244	ZNF207	0.238727	0.0121406
ENSG00000100146	SOX10	-0.20597	0.0121688
ENSG00000065548	ZC3H15	0.390266	0.0123679
ENSG00000161813	LARP4	0.361383	0.0125639
ENSG00000136504	MYST2	0.409249	0.0127508
ENSG00000109787	KLF3	-0.200482	0.0127668
ENSG00000130522	JUND	-0.533717	0.0129879
ENSG00000147601	TERF1	0.350103	0.0130074
ENSG00000104897	SF3A2	0.2366	0.0130227
ENSG00000124201	ZNFX1	0.272395	0.01304
ENSG00000176472	ZNF575	-0.317751	0.0133249
ENSG00000197714	ZNF460	0.265667	0.0133634
ENSG00000177125	ZBTB34	-0.254742	0.0135472
ENSG00000134323	MYCN	0.342131	0.0141178
ENSG00000168813	ZNF507	0.280038	0.0141748
ENSG00000110171	TRIM3	-0.210061	0.0142113
ENSG00000198824	ZNF828	0.341104	0.0145104
ENSG00000125798	FOXA2	0.414001	0.0146329
ENSG00000113196	HAND1	-0.426115	0.0147126
ENSG00000143067	ZNF697	0.204069	0.015245
ENSG00000175727	MLXIP	-0.413876	0.0153007
ENSG00000164749	HNF4G	-0.487031	0.016027
ENSG00000102974	CTCF	0.188773	0.0161996
ENSG00000128713	HOXD11	-0.262864	0.0163186
ENSG00000173011	TADA2B	-0.154548	0.0165934
ENSG00000164107	HAND2	-0.253981	0.0172937
ENSG00000170485	NPAS2	0.248767	0.017912
ENSG00000102034	ELF4	-0.305887	0.018623
ENSG00000167625	ZNF526	0.188648	0.0186959
ENSG00000179277	MEIS3P1	-0.369753	0.0187862
ENSG00000130382	MLLT1	0.245086	0.0187896
ENSG00000130803	ZNF317	0.211489	0.018878
ENSG00000119042	SATB2	-0.616662	0.0193009
ENSG00000140044	JDP2	-0.190437	0.0195332
ENSG00000185155	MIXL1	-0.249995	0.0196873
ENSG00000172888	ZNF621	0.180814	0.0200563
ENSG00000165655	ZNF503	0.21262	0.0201268
ENSG00000078399	HOXA9	0.200138	0.0203773
ENSG00000174282	ZBTB4	-0.267985	0.0205407
ENSG00000105732	ZNF574	0.186135	0.0210032
ENSG00000116017	ARID3A	0.336379	0.0212121
ENSG00000196323	ZBTB44	-0.29293	0.0214122
ENSG00000123933	MXD4	-0.200731	0.0219605
ENSG00000077150	NFKB2	0.18173	0.0226799
ENSG00000113722	CDX1	-0.338819	0.0231242
ENSG00000096401	CDC5L	0.31969	0.0234518
ENSG00000073861	TBX21	-0.197997	0.0235002
ENSG00000025293	PHF20	0.257547	0.0235248
ENSG00000167962	ZNF598	0.190129	0.0237772
ENSG00000001167	NFYA	0.225901	0.0240536
ENSG00000043514	TRIT1	0.323034	0.0242135
ENSG00000103994	ZFP106	-0.216463	0.0243108
ENSG00000106546	AHR	0.310461	0.0248231
ENSG00000096654	ZNF184	0.237853	0.0252195
ENSG00000025434	NR1H3	-0.212432	0.0259005
ENSG00000126767	ELK1	0.183314	0.0260579
ENSG00000144485	HES6	0.191524	0.0265562
ENSG00000185219	ZNF445	0.157005	0.026683
ENSG00000180053	NKX2-6	-0.288668	0.0267147
ENSG00000115112	TFCP2L1	-0.477037	0.0275524
ENSG00000174197	MGA	0.261442	0.0279532
ENSG00000142599	RERE	-0.16468	0.0285292
ENSG00000168298	HIST1H1E	0.322313	0.0286839
ENSG00000137504	CREBZF	0.48425	0.0288357
ENSG00000169951	ZNF764	-0.162326	0.0295419
ENSG00000127337	YEATS4	0.360412	0.0297998
ENSG00000147124	ZNF41	-0.102466	0.0301563
ENSG00000143006	DMRTB1	-0.179351	0.0302341
ENSG00000117505	DR1	0.179625	0.0306881
ENSG00000180035	ZNF48	0.181866	0.0310289
ENSG00000111145	ELK3	0.234081	0.0310394
ENSG00000118217	ATF6	0.244063	0.0311388
ENSG00000132967	ENSG00000132967	0.320587	0.0317082
ENSG00000101544	ADNP2	0.188416	0.032805
ENSG00000149016	TUT1	0.150509	0.032922
ENSG00000157557	ETS2	0.406713	0.0329378
ENSG00000076356	PLXNA2	-0.241063	0.0334852
ENSG00000186564	FOXD2	-0.262264	0.0336867
ENSG00000198146	ZNF770	0.302097	0.0339239
ENSG00000136040	PLXNC1	-0.486171	0.0340452
ENSG00000178951	ZBTB7A	-0.233844	0.0341299
ENSG00000153048	CARHSP1	0.190601	0.0342187
ENSG00000128016	ZFP36	-0.569829	0.0343891
ENSG00000162664	ZNF326	0.314892	0.0348612
ENSG00000139083	ETV6	0.193495	0.034953
ENSG00000157259	GATAD1	0.199611	0.0350698
ENSG00000127528	KLF2	-0.284406	0.0351431
ENSG00000128604	IRF5	-0.146181	0.0352681
ENSG00000159184	HOXB13	-1.04843	0.0359133
ENSG00000175213	ZNF408	0.151771	0.0363991
ENSG00000056586	RC3H2	0.169655	0.036486
ENSG00000197921	HES5	-0.212593	0.0367438
ENSG00000163939	PBRM1	0.203547	0.0368127
ENSG00000198846	TOX	-0.599741	0.0371462
ENSG00000070476	ZXDC	0.105159	0.0376635
ENSG00000181472	ZBTB2	0.165	0.0379289
ENSG00000197170	PSMD12	0.253802	0.0381173
ENSG00000186790	FOXE3	-0.192469	0.0383414
ENSG00000086102	NFX1	0.206732	0.0386296
ENSG00000185122	HSF1	0.269255	0.0392547
ENSG00000117318	ID3	-0.453375	0.0392668
ENSG00000105516	DBP	-0.181941	0.0397495
ENSG00000130589	ENSG00000130589	0.179314	0.0398762
ENSG00000177425	PAWR	0.175362	0.0405031
ENSG00000115297	TLX2	-0.215012	0.0405767
ENSG00000173404	INSM1	-0.166609	0.0410816
ENSG00000163909	HEYL	0.188682	0.0415606
ENSG00000048405	ZNF800	0.0763158	0.042339
ENSG00000148337	CIZ1	0.227906	0.04278
ENSG00000185670	ZBTB3	-0.19764	0.0431473
ENSG00000163497	FEV	-0.230848	0.0439021
ENSG00000036549	ZZZ3	0.270559	0.0440178
ENSG00000108312	UBTF	0.104696	0.0440281
ENSG00000198298	ZNF485	0.148619	0.0441
ENSG00000124126	PREX1	-0.261265	0.0445476
ENSG00000165684	SNAPC4	0.131687	0.0447431
ENSG00000185252	ZNF74	0.109092	0.0455274
ENSG00000168724	DNAJC21	0.321374	0.0460491
ENSG00000119866	BCL11A	0.145206	0.0464327
ENSG00000165702	GFI1B	-0.192633	0.0467543
ENSG00000149480	MTA2	0.253505	0.0481227
ENSG00000166147	FBN1	0.593242	0.0486981
ENSG00000139651	ZNF740	0.1792	0.0506237
ENSG00000188779	SKOR1	-0.142952	0.051087
ENSG00000153147	SMARCA5	0.33632	0.0513983
ENSG00000139624	LASS5	0.160842	0.052276
ENSG00000158545	ZC3H18	0.182622	0.0523579
ENSG00000180357	ZNF609	-0.120727	0.0526339
ENSG00000198482	ZNF808	-0.225865	0.0534179
ENSG00000086589	RBM22	0.189898	0.053689
ENSG00000165804	ZNF219	-0.179946	0.0539117
ENSG00000126746	ZNF384	0.111049	0.0540936
ENSG00000176399	DMRTA1	-0.188341	0.0547173
ENSG00000125968	ID1	-0.607138	0.0548141
ENSG00000181638	ZFP41	0.139702	0.0556501
ENSG00000100811	YY1	0.0749687	0.0557779
ENSG00000198914	POU3F3	-0.156536	0.056169
ENSG00000160113	NR2F6	-0.255837	0.0562296
ENSG00000167384	ZNF180	-0.126737	0.0571767
ENSG00000121413	ZSCAN18	-0.181596	0.0573763
ENSG00000172238	ATOH1	-0.755559	0.0577082
ENSG00000197265	GTF2E2	0.30447	0.0581893
ENSG00000109705	NKX3-2	-0.158374	0.0588295
ENSG00000133884	DPF2	0.237193	0.0589848
ENSG00000084093	REST	0.0917453	0.0590334
ENSG00000166704	ZNF606	-0.217828	0.0590431
ENSG00000135100	HNF1A	0.227436	0.0591285
ENSG00000182872	RBM10	0.153514	0.0604429
ENSG00000178691	SUZ12	0.333533	0.0605899
ENSG00000177200	CHD9	-0.235033	0.0608666
ENSG00000029363	BCLAF1	0.261601	0.061091
ENSG00000182158	CREB3L2	0.199044	0.0611092
ENSG00000112685	EXOC2	0.156959	0.0623049
ENSG00000124097	HMGB1L1	0.440539	0.0624002
ENSG00000083168	MYST3	0.237441	0.0625985
ENSG00000104064	GABPB1	0.342008	0.0636227
ENSG00000161642	ZNF385A	-0.228454	0.0640224
ENSG00000014164	ZC3H3	0.184954	0.0640964
ENSG00000107929	LARP4B	0.251078	0.0645976
ENSG00000116604	MEF2D	-0.250213	0.0648732
ENSG00000066136	NFYC	-0.0663833	0.0649122
ENSG00000125850	OVOL2	-0.124007	0.0655593
ENSG00000187821	HELT	-0.19106	0.0657247
ENSG00000128714	HOXD13	-0.579493	0.0663872
ENSG00000105610	KLF1	-0.193171	0.0670714
ENSG00000100281	HMGXB4	0.187664	0.0671923
ENSG00000180535	BHLHA15	-0.198968	0.0679025
ENSG00000165556	CDX2	-0.434032	0.0687576
ENSG00000118707	TGIF2	0.147344	0.0694953
ENSG00000179348	GATA2	-0.130464	0.0702561
ENSG00000197933	ZNF823	-0.224899	0.0703598
ENSG00000171606	ZNF274	-0.0994564	0.0713588
ENSG00000124664	SPDEF	-0.317465	0.0716304
ENSG00000125740	FOSB	-0.708163	0.0717044
ENSG00000152784	PRDM8	-0.113903	0.071727
ENSG00000184302	SIX6	-0.191525	0.0741194
ENSG00000170430	MGMT	-0.145415	0.0752211
ENSG00000169926	KLF13	-0.171951	0.0758453
ENSG00000061455	PRDM6	-0.155456	0.0761734
ENSG00000162676	GFI1	-0.196776	0.0764059
ENSG00000117595	IRF6	-0.294226	0.0767162
ENSG00000198026	ZNF335	0.109076	0.0769164
ENSG00000185669	SNAI3	-0.174953	0.0769554
ENSG00000173153	ESRRA	-0.150352	0.0771745
ENSG00000176678	FOXL1	-0.145136	0.0777733
ENSG00000059145	UNKL	-0.144065	0.0785904
ENSG00000171970	ZNF57	-0.21544	0.0789661
ENSG00000089335	ZNF302	-0.259342	0.0795134
ENSG00000161939	C17orf49	0.179219	0.0802739
ENSG00000204859	ZBTB48	-0.127044	0.0814986
ENSG00000167491	GATAD2A	0.129288	0.0823138
ENSG00000135457	TFCP2	0.263292	0.08311
ENSG00000174279	EVX2	-0.146017	0.0833382
ENSG00000141905	NFIC	-0.233091	0.083423
ENSG00000196233	LCOR	-0.220913	0.0834377
ENSG00000120837	NFYB	0.332481	0.0834573
ENSG00000168214	RBPJ	0.0701114	0.0837254
ENSG00000110851	PRDM4	0.150629	0.0842729
ENSG00000105722	ERF	0.177643	0.0846095
ENSG00000129028	THAP10	0.108011	0.0856814
ENSG00000148737	TCF7L2	-0.270869	0.0858284
ENSG00000162924	REL	0.198024	0.0861741
ENSG00000167562	ZNF701	-0.426045	0.0864012
ENSG00000158290	CUL4B	0.193213	0.0870153
ENSG00000167182	SP2	-0.156804	0.0872403
ENSG00000177030	DEAF1	0.0913473	0.0886916
ENSG00000182944	EWSR1	0.143131	0.0897827
ENSG00000124191	TOX2	-0.151587	0.0898681
ENSG00000129514	FOXA1	-0.296502	0.0901124
ENSG00000127903	ZNF835	-0.184415	0.0910854
ENSG00000146587	RBAK	0.171598	0.0914586
ENSG00000160094	ZNF362	-0.201286	0.0918214
ENSG00000143390	RFX5	0.208927	0.0949601
ENSG00000177374	HIC1	-0.165452	0.0962794
ENSG00000179111	HES7	-0.171893	0.0971785
ENSG00000175592	FOSL1	0.199926	0.0997625
ENSG00000163635	ATXN7	-0.091469	0.100979
ENSG00000135625	EGR4	-0.159505	0.101939
ENSG00000181220	ZNF746	0.0994711	0.102634
ENSG00000104903	LYL1	-0.0958767	0.104296
ENSG00000075975	MKRN2	0.15708	0.104956
ENSG00000196189	SEMA4A	-0.153254	0.106019
ENSG00000136574	GATA4	-0.139604	0.106082
ENSG00000125816	NKX2-4	-0.173808	0.10797
ENSG00000170653	ATF7	0.208205	0.108798
ENSG00000178919	FOXE1	-0.157519	0.109223
ENSG00000178982	EIF3K	-0.179037	0.109612
ENSG00000172819	RARG	0.239586	0.110794
ENSG00000175550	DRAP1	0.186763	0.110963
ENSG00000174586	ZNF497	-0.129746	0.112018
ENSG00000049768	FOXP3	0.13419	0.114553
ENSG00000181444	ZNF467	-0.122559	0.115189
ENSG00000066422	ZBTB11	0.209132	0.117181
ENSG00000137492	PRKRIR	0.199939	0.11755
ENSG00000118689	FOXO3	-0.140057	0.117674
ENSG00000069011	PITX1	0.161925	0.118382
ENSG00000106511	MEOX2	-0.175758	0.118636
ENSG00000107404	DVL1	0.128302	0.119251
ENSG00000129911	KLF16	0.175305	0.119812
ENSG00000055609	MLL3	0.159339	0.120442
ENSG00000171443	ZNF524	-0.147602	0.120905
ENSG00000088881	EBF4	-0.153069	0.121043
ENSG00000172292	LASS6	0.180134	0.121151
ENSG00000160967	CUX1	0.132347	0.121277
ENSG00000101493	ZNF516	-0.130169	0.121768
ENSG00000139793	MBNL2	0.189478	0.123036
ENSG00000164920	OSR2	-0.232478	0.12343
ENSG00000198816	ZNF358	-0.165914	0.123504
ENSG00000184357	HIST1H1B	0.419266	0.124808
ENSG00000164900	GBX1	-0.153077	0.125807
ENSG00000170345	FOS	-0.668717	0.125946
ENSG00000138136	LBX1	-0.150107	0.125963
ENSG00000104472	CHRAC1	0.195532	0.126092
ENSG00000183779	ZNF703	0.216019	0.127625
ENSG00000105856	HBP1	-0.185989	0.128033
ENSG00000108064	TFAM	0.182793	0.128867
ENSG00000168267	PTF1A	-0.135589	0.12943
ENSG00000179528	LBX2	-0.115441	0.130005
ENSG00000126561	STAT5A	-0.175247	0.130248
ENSG00000185630	PBX1	-0.25681	0.130855
ENSG00000080603	SRCAP	0.140026	0.131041
ENSG00000104885	DOT1L	0.101129	0.131626
ENSG00000116580	GON4L	0.0766953	0.132546
ENSG00000141448	GATA6	-0.117275	0.133037
ENSG00000170684	ZNF296	-0.147487	0.133055
ENSG00000196092	PAX5	-0.123279	0.133644
ENSG00000164684	ZNF704	-0.259325	0.1342
ENSG00000140396	NCOA2	-0.144502	0.134533
ENSG00000103199	ZNF500	-0.112375	0.134864
ENSG00000184677	ZBTB40	0.102321	0.13542
ENSG00000009950	MLXIPL	0.163396	0.136337
ENSG00000100150	DEPDC5	-0.142211	0.136977
ENSG00000028277	POU2F2	-0.14848	0.138005
ENSG00000164078	MST1R	0.172485	0.138532
ENSG00000196456	ZNF775	-0.103432	0.139108
ENSG00000108094	CUL2	0.232433	0.140017
ENSG00000163132	MSX1	0.130693	0.141033
ENSG00000146618	FERD3L	-0.160357	0.142548
ENSG00000126368	NR1D1	0.179425	0.144013
ENSG00000159556	ISL2	-0.139931	0.1442
ENSG00000179195	ZNF664	0.11319	0.146563
ENSG00000167548	MLL2	0.136991	0.146975
ENSG00000177352	CCDC71	0.0977205	0.147792
ENSG00000136327	NKX2-8	-0.162092	0.148088
ENSG00000101076	HNF4A	-0.272739	0.148647
ENSG00000172667	ZMAT3	0.170955	0.152838
ENSG00000167771	RCOR2	0.133572	0.152974
ENSG00000172273	HINFP	-0.155484	0.153944
ENSG00000119574	ZBTB45	0.112802	0.15419
ENSG00000165066	NKX6-3	-0.135266	0.154901
ENSG00000124920	C11orf9	0.227149	0.154961
ENSG00000186130	ZBTB6	0.130791	0.155031
ENSG00000106852	LHX6	-0.128788	0.155614
ENSG00000167395	ZNF646	0.108307	0.155713
ENSG00000092203	TOX4	-0.102927	0.155971
ENSG00000131196	NFATC1	-0.170551	0.156329
ENSG00000100426	ZBED4	0.137947	0.156489
ENSG00000123685	BATF3	-0.140617	0.156792
ENSG00000128645	HOXD1	-0.127098	0.157367
ENSG00000166888	STAT6	-0.120448	0.157672
ENSG00000022976	ZNF839	-0.0747838	0.159298
ENSG00000183309	ZNF623	-0.179438	0.161442
ENSG00000148187	MRRF	0.191513	0.162304
ENSG00000205869	KRTAP5-1	-0.133065	0.163008
ENSG00000170577	SIX2	-0.133158	0.163776
ENSG00000166529	ZSCAN21	0.0905028	0.163999
ENSG00000163792	TCF23	-0.158045	0.164061
ENSG00000176542	KIAA2018	-0.0983867	0.164426
ENSG00000112238	PRDM13	-0.131277	0.164428
ENSG00000172977	KAT5	-0.115531	0.16452
ENSG00000147421	HMBOX1	-0.14406	0.1655
ENSG00000116819	TFAP2E	-0.151382	0.16583
ENSG00000196700	ZNF512B	-0.104837	0.166585
ENSG00000181135	ZNF707	-0.137788	0.16723
ENSG00000115415	STAT1	0.324762	0.168704
ENSG00000153207	AHCTF1	0.0757194	0.171099
ENSG00000164736	SOX17	-0.125179	0.171908
ENSG00000100319	ZMAT5	0.151587	0.173943
ENSG00000188321	ZNF559	-0.207435	0.175884
ENSG00000198265	HELZ	0.115189	0.175912
ENSG00000103460	TOX3	0.218075	0.17823
ENSG00000141002	TCF25	-0.0960766	0.179811
ENSG00000176293	ZNF135	-0.111049	0.181895
ENSG00000172830	SSH3	-0.169618	0.181902
ENSG00000169856	ONECUT1	-0.0991812	0.187686
ENSG00000106038	EVX1	0.154227	0.188248
ENSG00000177700	POLR2L	0.127036	0.188285
ENSG00000217236	SP9	-0.114801	0.191945
ENSG00000184058	TBX1	-0.139224	0.192784
ENSG00000188786	MTF1	-0.107084	0.193875
ENSG00000204335	SP5	0.133323	0.194211
ENSG00000005102	MEOX1	-0.177047	0.194583
ENSG00000140265	ZSCAN29	0.121413	0.194842
ENSG00000185960	SHOX	-0.0824491	0.194921
ENSG00000104881	PPP1R13L	0.13641	0.196862
ENSG00000135482	ZC3H10	-0.0956103	0.196868
ENSG00000143437	ARNT	-0.147946	0.200619
ENSG00000129071	MBD4	0.131784	0.201197
ENSG00000111249	CUX2	-0.0933852	0.201633
ENSG00000196670	ZFP62	0.154637	0.202333
ENSG00000108788	MLX	-0.139052	0.202516
ENSG00000175197	DDIT3	0.2936	0.202723
ENSG00000184937	WT1	0.162032	0.203345
ENSG00000198205	ZXDA	-0.169241	0.203629
ENSG00000083223	ZCCHC6	0.134112	0.203784
ENSG00000152518	ZFP36L2	-0.169663	0.203919
ENSG00000117748	RPA2	0.185622	0.20411
ENSG00000125651	GTF2F1	0.0581227	0.204466
ENSG00000005889	ZFX	-0.116331	0.204635
ENSG00000007545	CRAMP1L	0.082627	0.206516
ENSG00000120087	HOXB7	0.120065	0.209759
ENSG00000197363	ZNF517	-0.108489	0.210502
ENSG00000164093	PITX2	0.0950265	0.211125
ENSG00000117036	ETV3	0.0726304	0.211294
ENSG00000095951	HIVEP1	0.10964	0.212784
ENSG00000156273	BACH1	-0.1541	0.213164
ENSG00000136630	HLX	-0.0958491	0.213199
ENSG00000173039	RELA	0.16829	0.213785
ENSG00000215612	HMX1	-0.111302	0.215284
ENSG00000102870	ZNF629	0.103887	0.218276
ENSG00000181894	ZNF329	-0.144602	0.219187
ENSG00000131759	RARA	-0.128516	0.21932
ENSG00000105717	PBX4	0.0952791	0.219773
ENSG00000173673	HES3	-0.136686	0.221495
ENSG00000064961	HMG20B	-0.102724	0.223367
ENSG00000163064	EN1	-0.112618	0.223703
ENSG00000066336	SPI1	-0.171979	0.224382
ENSG00000091009	RBM27	0.129216	0.224498
ENSG00000118513	MYB	0.289674	0.226545
ENSG00000178028	DMAP1	-0.0629823	0.229085
ENSG00000065978	YBX1	0.0531013	0.229557
ENSG00000102145	GATA1	-0.105644	0.233693
ENSG00000167394	ZNF668	-0.0864668	0.23382
ENSG00000187837	HIST1H1C	0.204774	0.235124
ENSG00000196498	NCOR2	0.114459	0.237137
ENSG00000140632	GLYR1	-0.126116	0.238261
ENSG00000162714	ZNF496	0.0577594	0.239554
ENSG00000140548	ZNF710	0.10413	0.239999
ENSG00000112658	SRF	0.110754	0.241115
ENSG00000153879	CEBPG	-0.166007	0.241342
ENSG00000144852	NR1I2	-0.192476	0.242756
ENSG00000125347	IRF1	-0.220603	0.243661
ENSG00000169840	GSX1	-0.102652	0.243844
ENSG00000052850	ALX4	-0.126815	0.243911
ENSG00000124575	HIST1H1D	0.21616	0.248067
ENSG00000184486	POU3F2	-0.109082	0.248355
ENSG00000141030	COPS3	0.119633	0.248394
ENSG00000185650	ZFP36L1	0.178042	0.249974
ENSG00000130751	NPAS1	-0.119275	0.254652
ENSG00000173545	ZNF622	0.166403	0.25575
ENSG00000197037	ZNF498	0.051354	0.256271
ENSG00000174332	GLIS1	-0.110817	0.25629
ENSG00000197063	MAFG	0.0686789	0.256578
ENSG00000115020	PIKFYVE	0.0895639	0.257517
ENSG00000213676	ATF6B	0.11584	0.25983
ENSG00000187140	FOXD3	-0.11113	0.260986
ENSG00000142025	DMRTC2	-0.102779	0.261107
ENSG00000164438	TLX3	-0.109673	0.263542
ENSG00000189079	ARID2	0.115351	0.263613
ENSG00000116016	EPAS1	-0.187357	0.264487
ENSG00000170616	SCRT1	-0.100858	0.264491
ENSG00000124232	RBPJL	-0.0797498	0.268814
ENSG00000204060	FOXO6	-0.0901019	0.268864
ENSG00000197162	ZNF785	-0.0565406	0.270138
ENSG00000075891	PAX2	-0.0805995	0.272612
ENSG00000109320	NFKB1	0.0887366	0.27296
ENSG00000188620	HMX3	-0.12064	0.274122
ENSG00000102189	EEA1	0.168913	0.274556
ENSG00000152467	ZSCAN1	-0.113208	0.274969
ENSG00000155792	DEPDC6	0.257935	0.279796
ENSG00000113262	GRM6	-0.0768995	0.280804
ENSG00000173825	TIGD3	-0.106268	0.282678
ENSG00000166200	COPS2	0.202183	0.283951
ENSG00000083828	ZNF586	-0.142941	0.285496
ENSG00000184221	OLIG1	-0.100202	0.286454
ENSG00000164853	UNCX	-0.11417	0.291267
ENSG00000162813	BPNT1	-0.149599	0.29365
ENSG00000116035	VAX2	-0.104888	0.296131
ENSG00000198839	ZNF277	0.21599	0.296386
ENSG00000075426	FOSL2	-0.206611	0.300452
ENSG00000170802	FOXN2	0.124855	0.301308
ENSG00000198538	ZNF28	0.112876	0.302996
ENSG00000036257	CUL3	0.120414	0.303012
ENSG00000176887	SOX11	-0.0793166	0.307017
ENSG00000169957	ZNF768	-0.0721826	0.308309
ENSG00000122592	HOXA7	0.196013	0.309466
ENSG00000140968	IRF8	-0.195874	0.309505
ENSG00000135365	PHF21A	-0.121446	0.311937
ENSG00000137834	SMAD6	0.0720653	0.313917
ENSG00000019549	SNAI2	-0.173783	0.315131
ENSG00000142396	ENSG00000142396	0.0928391	0.317548
ENSG00000149922	TBX6	-0.0880591	0.319265
ENSG00000100722	ZC3H14	0.0800897	0.323331
ENSG00000125492	BARHL1	-0.0793377	0.323575
ENSG00000156853	ZNF689	-0.065431	0.323789
ENSG00000173976	RAX2	-0.0646424	0.323946
ENSG00000164631	ZNF12	0.0932434	0.325262
ENSG00000172818	OVOL1	-0.153036	0.328182
ENSG00000006047	YBX2	-0.0928549	0.328208
ENSG00000107223	EDF1	-0.10504	0.328267
ENSG00000113430	IRX4	-0.0900822	0.329349
ENSG00000182463	TSHZ2	-0.22927	0.329952
ENSG00000150051	MKX	-0.0941093	0.330652
ENSG00000069812	HES2	-0.0921344	0.331863
ENSG00000125817	CENPB	0.0897498	0.332478
ENSG00000170322	NFRKB	0.0927174	0.335218
ENSG00000135547	HEY2	-0.0880141	0.336323
ENSG00000186766	FOXI2	-0.0998591	0.33716
ENSG00000136944	LMX1B	-0.0943447	0.344758
ENSG00000114853	ZBTB47	-0.0903125	0.345432
ENSG00000203883	SOX18	-0.1141	0.347181
ENSG00000180828	BHLHE22	-0.0610683	0.34735
ENSG00000204569	ENSG00000204569	-0.0772309	0.349768
ENSG00000130856	ZNF236	-0.0645516	0.351233
ENSG00000166823	MESP1	-0.0956848	0.352102
ENSG00000076108	BAZ2A	0.090396	0.352605
ENSG00000163795	ZNF513	-0.0616163	0.353985
ENSG00000198455	ZXDB	-0.105002	0.354861
ENSG00000163623	NKX6-1	-0.0887481	0.3562
ENSG00000174595	KLF14	-0.0826905	0.35626
ENSG00000185507	IRF7	-0.0913946	0.356946
ENSG00000106689	LHX2	-0.0937494	0.358123
ENSG00000165462	PHOX2A	-0.0987852	0.358657
ENSG00000130827	PLXNA3	0.0975523	0.360573
ENSG00000063515	GSC2	-0.108632	0.360647
ENSG00000004399	PLXND1	0.147072	0.361557
ENSG00000170260	ZNF212	0.0704456	0.362132
ENSG00000162599	NFIA	-0.125424	0.362177
ENSG00000152443	ZNF776	-0.116375	0.364547
ENSG00000178096	BOLA1	0.0697693	0.365001
ENSG00000135638	EMX1	-0.0821613	0.366355
ENSG00000113761	ZNF346	-0.049595	0.366861
ENSG00000215474	SKOR2	-0.0648465	0.368954
ENSG00000157933	SKI	0.0798331	0.370181
ENSG00000198551	ZNF627	0.126948	0.374951
ENSG00000134595	SOX3	-0.086678	0.375059
ENSG00000127603	MACF1	0.102878	0.375781
ENSG00000120963	ZNF706	0.0984015	0.376753
ENSG00000084112	SSH1	0.0642464	0.378844
ENSG00000126464	PRR12	0.0792021	0.379302
ENSG00000153266	FEZF2	-0.0650023	0.380465
ENSG00000205189	ZBTB10	-0.116637	0.380621
ENSG00000171295	ZNF440	-0.115435	0.382562
ENSG00000101216	GMEB2	0.0569278	0.383881
ENSG00000011451	WIZ	0.0732145	0.390941
ENSG00000163170	BOLA3	0.0622156	0.391056
ENSG00000135111	TBX3	0.153898	0.392802
ENSG00000168269	FOXI1	-0.0755154	0.393528
ENSG00000196628	TCF4	-0.106439	0.399643
ENSG00000117000	RLF	0.12526	0.400454
ENSG00000132130	LHX1	-0.0682557	0.402308
ENSG00000177311	ZBTB38	-0.098173	0.407805
ENSG00000126351	THRA	-0.0693684	0.409783
ENSG00000118260	CREB1	0.0728332	0.410646
ENSG00000125878	TCF15	-0.0830432	0.410728
ENSG00000116990	MYCL1	-0.0743526	0.412136
ENSG00000187728	TCF24	-0.0822459	0.412873
ENSG00000188816	HMX2	-0.0830653	0.415199
ENSG00000120075	HOXB5	0.154029	0.418532
ENSG00000176723	ZNF843	-0.072125	0.420931
ENSG00000089902	RCOR1	0.0617487	0.4234
ENSG00000136770	DNAJC1	-0.0963283	0.423707
ENSG00000134438	RAX	-0.0812066	0.424097
ENSG00000121068	TBX2	-0.0919108	0.424709
ENSG00000133937	GSC	-0.0796073	0.425113
ENSG00000166716	ZNF592	-0.0672407	0.426365
ENSG00000071655	MBD3	0.0564633	0.427476
ENSG00000167685	ZNF444	0.061283	0.429151
ENSG00000177463	NR2C2	-0.0350798	0.433745
ENSG00000171956	FOXB1	-0.0752917	0.433915
ENSG00000122386	ZNF205	0.0680317	0.43562
ENSG00000163508	EOMES	-0.0518773	0.436846
ENSG00000178764	ZHX2	0.0733537	0.437967
ENSG00000063587	ZNF275	0.060411	0.438386
ENSG00000177732	SOX12	-0.066586	0.438537
ENSG00000157613	CREB3L1	-0.275689	0.438715
ENSG00000105939	ZC3HAV1	0.058713	0.438898
ENSG00000178917	ZNF852	0.0975094	0.43927
ENSG00000205899	BHLHA9	-0.0919681	0.441073
ENSG00000005513	SOX8	-0.0610269	0.443161
ENSG00000151514	SALL3	-0.0694692	0.453123
ENSG00000115350	POLE4	-0.0575823	0.453908
ENSG00000127152	BCL11B	0.0577507	0.454381
ENSG00000172346	CSDC2	-0.0785514	0.455948
ENSG00000064489	ENSG00000064489	-0.156447	0.457271
ENSG00000214336	FOXI3	-0.0928478	0.458601
ENSG00000132773	TOE1	0.0736609	0.458661
ENSG00000180667	YOD1	0.0642337	0.46214
ENSG00000146414	SHPRH	0.0707678	0.464218
ENSG00000135373	EHF	0.117629	0.46797
ENSG00000102554	KLF5	-0.0703077	0.468837
ENSG00000083812	ZNF324	-0.0457308	0.468928
ENSG00000171223	JUNB	-0.159947	0.473007
ENSG00000196646	ZNF136	-0.0851004	0.473377
ENSG00000125618	PAX8	-0.0596446	0.474001
ENSG00000120693	SMAD9	0.147032	0.47554
ENSG00000215021	PHB2	0.0825878	0.47997
ENSG00000072736	NFATC3	0.0598382	0.480965
ENSG00000162419	GMEB1	0.0481663	0.481452
ENSG00000148826	NKX6-2	-0.0666174	0.483675
ENSG00000166925	TSC22D4	-0.06847	0.485888
ENSG00000132604	TERF2	0.0574605	0.485895
ENSG00000183770	FOXL2	-0.0743053	0.486574
ENSG00000135870	RC3H1	-0.0496344	0.494486
ENSG00000158773	USF1	-0.077182	0.495118
ENSG00000173757	STAT5B	-0.041895	0.499035
ENSG00000152475	ZNF837	-0.0638959	0.500996
ENSG00000161940	BCL6B	0.0734638	0.501088
ENSG00000085274	MYNN	0.10401	0.501439
ENSG00000204946	ZNF783	0.0475225	0.505994
ENSG00000143373	ZNF687	0.0667237	0.507579
ENSG00000131668	BARX1	0.0663558	0.508658
ENSG00000143442	POGZ	0.0439308	0.510459
ENSG00000105672	ETV2	-0.0711798	0.511616
ENSG00000009307	CSDE1	-0.0958684	0.512915
ENSG00000106052	TAX1BP1	0.0933866	0.512939
ENSG00000004848	ARX	-0.0683017	0.513284
ENSG00000078900	TP73	-0.0550304	0.513364
ENSG00000198911	SREBF2	-0.0830361	0.513951
ENSG00000104856	RELB	-0.0654902	0.51568
ENSG00000161914	ZNF653	-0.0444871	0.516477
ENSG00000188095	MESP2	-0.0518195	0.516777
ENSG00000143614	GATAD2B	0.0700155	0.517133
ENSG00000129152	MYOD1	-0.0627627	0.518409
ENSG00000124496	TRERF1	-0.0703312	0.519315
ENSG00000107859	PITX3	-0.0529346	0.52434
ENSG00000196391	ZNF774	-0.0936189	0.524475
ENSG00000142611	PRDM16	-0.0515092	0.525192
ENSG00000102878	HSF4	0.0547502	0.526751
ENSG00000179588	ZFPM1	0.0591313	0.528677
ENSG00000188070	C11orf95	-0.0452909	0.528688
ENSG00000173875	ZNF791	-0.0691779	0.529513
ENSG00000139800	ZIC5	0.0540714	0.530107
ENSG00000131931	THAP1	0.0709283	0.531232
ENSG00000185044	ENSG00000185044	0.0506261	0.532576
ENSG00000172845	SP3	-0.0418411	0.534771
ENSG00000197870	PRB3	-0.0484726	0.536108
ENSG00000198315	ZNF192	0.0743271	0.539285
ENSG00000186272	ZNF17	-0.0491373	0.540634
ENSG00000160973	FOXH1	0.0704938	0.543953
ENSG00000136870	ZNF189	0.0708845	0.546301
ENSG00000153560	UBP1	0.0304328	0.547452
ENSG00000196922	ZNF252	0.0796211	0.555196
ENSG00000161277	THAP8	-0.0535782	0.555371
ENSG00000120738	EGR1	-0.229508	0.56027
ENSG00000146007	ZMAT2	-0.0887152	0.562052
ENSG00000130700	GATA5	-0.0598517	0.564014
ENSG00000072121	ZFYVE26	0.0317874	0.565331
ENSG00000076344	RGS11	-0.0575945	0.56597
ENSG00000189060	H1F0	-0.0769998	0.56638
ENSG00000214513	NOTO	-0.0568117	0.567651
ENSG00000183900	FOXD1	-0.0618628	0.5681
ENSG00000182759	MAFA	-0.0419869	0.569757
ENSG00000125533	BHLHE23	-0.0632925	0.572712
ENSG00000169740	ZNF32	-0.100113	0.572938
ENSG00000188013	ENSG00000188013	-0.0720726	0.573336
ENSG00000213801	ENSG00000213801	-0.0849359	0.574861
ENSG00000139445	FOXN4	-0.0410662	0.582446
ENSG00000183072	NKX2-5	-0.0500609	0.582726
ENSG00000160224	AIRE	-0.039227	0.584027
ENSG00000107187	LHX3	-0.043398	0.590574
ENSG00000197177	GPR123	-0.0480314	0.590698
ENSG00000163659	TIPARP	-0.0502685	0.594358
ENSG00000171056	SOX7	0.0278098	0.595729
ENSG00000128709	HOXD9	-0.0420006	0.600086
ENSG00000115956	PLEK	0.1816	0.602478
ENSG00000170325	PRDM10	-0.0306999	0.602706
ENSG00000100219	XBP1	0.0886823	0.606538
ENSG00000119725	ZNF410	0.0758568	0.606882
ENSG00000087903	RFX2	-0.0403917	0.607037
ENSG00000103510	MYST1	0.0307989	0.608654
ENSG00000205903	ZNF316	0.0358848	0.616613
ENSG00000007866	TEAD3	-0.0578766	0.618691
ENSG00000174652	ZNF266	0.0613786	0.63215
ENSG00000130675	MNX1	-0.0330101	0.632368
ENSG00000198753	PLXNB3	-0.0387358	0.634769
ENSG00000181315	ZNF322A	0.0892436	0.635295
ENSG00000204612	FOXB2	-0.0427602	0.638363
ENSG00000171161	ZNF672	0.0297059	0.644124
ENSG00000072364	AFF4	-0.0436041	0.653927
ENSG00000079432	CIC	0.0445181	0.65519
ENSG00000166454	ATMIN	-0.0288035	0.656465
ENSG00000074047	GLI2	-0.0387839	0.658459
ENSG00000168505	GBX2	-0.0441402	0.659453
ENSG00000179922	ZNF784	-0.0343139	0.659926
ENSG00000131381	ZFYVE20	-0.0286473	0.66363
ENSG00000177508	IRX3	-0.0449813	0.664042
ENSG00000132478	UNK	-0.0299681	0.66469
ENSG00000105997	HOXA3	0.0478299	0.665491
ENSG00000204366	ENSG00000204366	-0.0447878	0.665669
ENSG00000185551	NR2F2	-0.0425567	0.668644
ENSG00000175325	PROP1	-0.0424137	0.673969
ENSG00000065970	FOXJ2	0.0383796	0.675362
ENSG00000096696	DSP	-0.0560703	0.677301
ENSG00000198815	FOXJ3	-0.0238313	0.681086
ENSG00000105419	MEIS3P2	-0.0342477	0.681803
ENSG00000141956	PRDM15	-0.0190488	0.685786
ENSG00000079337	RAPGEF3	-0.0308479	0.690962
ENSG00000213347	MXD3	-0.0263028	0.691394
ENSG00000124151	NCOA3	0.039563	0.692048
ENSG00000127483	HP1BP3	-0.0298932	0.694476
ENSG00000170122	FOXD4	0.0465352	0.695777
ENSG00000172059	KLF11	-0.039059	0.704262
ENSG00000170365	SMAD1	-0.0234215	0.708501
ENSG00000105278	ZFR2	-0.032383	0.709758
ENSG00000169635	HIC2	-0.0264539	0.710622
ENSG00000156150	ALX3	-0.0420851	0.711462
ENSG00000176407	KCMF1	0.0378166	0.712986
ENSG00000218891	ZNF579	-0.0315646	0.713223
ENSG00000169136	ATF5	-0.0421079	0.713335
ENSG00000182968	SOX1	-0.0372201	0.713544
ENSG00000168286	THAP11	0.0245796	0.713793
ENSG00000179965	ZNF771	-0.0314343	0.716279
ENSG00000118058	MLL	0.0318607	0.716822
ENSG00000043355	ZIC2	0.0319588	0.718102
ENSG00000197951	ZNF71	0.026049	0.718883
ENSG00000170608	FOXA3	0.0434989	0.722975
ENSG00000086504	MRPL28	0.0215143	0.72316
ENSG00000105698	USF2	-0.034817	0.725153
ENSG00000176946	THAP4	-0.0225293	0.727405
ENSG00000123268	ATF1	0.0444931	0.727451
ENSG00000170561	IRX2	-0.0241491	0.731933
ENSG00000176842	IRX5	0.0298663	0.732722
ENSG00000136237	RAPGEF5	-0.03022	0.739209
ENSG00000179943	FIZ1	-0.0251661	0.74005
ENSG00000115966	ATF2	-0.0360606	0.740888
ENSG00000041988	THAP3	-0.0243225	0.742713
ENSG00000158717	RNF166	-0.0251643	0.743841
ENSG00000188909	BSX	0.0273207	0.745755
ENSG00000213015	ZNF580	0.0317269	0.745794
ENSG00000204231	RXRB	0.0127208	0.745918
ENSG00000014824	SLC30A9	0.0467914	0.747447
ENSG00000134954	ETS1	-0.0452468	0.747598
ENSG00000213928	IRF9	-0.0504362	0.749919
ENSG00000180610	ZBTB12B	0.0449571	0.75239
ENSG00000182903	ZNF721	-0.0433382	0.753349
ENSG00000183340	JRKL	-0.0465286	0.757815
ENSG00000133250	ZNF414	-0.0288449	0.760096
ENSG00000197114	ZGPAT	-0.0207392	0.761358
ENSG00000130711	PRDM12	-0.0295766	0.764532
ENSG00000129535	NRL	-0.0289664	0.76516
ENSG00000164778	EN2	-0.027084	0.767308
ENSG00000126603	GLIS2	0.0345144	0.767691
ENSG00000142700	DMRTA2	-0.0258606	0.768446
ENSG00000004534	RBM6	0.023226	0.768866
ENSG00000215271	HOMEZ	-0.0288588	0.769549
ENSG00000126705	AHDC1	-0.0238427	0.770053
ENSG00000130749	ZC3H4	0.0222194	0.772602
ENSG00000074657	ZNF532	0.0317994	0.77293
ENSG00000151615	POU4F2	-0.0257862	0.773824
ENSG00000003756	RBM5	0.0308405	0.773943
ENSG00000185022	MAFF	0.037144	0.7784
ENSG00000182568	SATB1	0.0672384	0.779197
ENSG00000142409	ZNF787	-0.0202189	0.780829
ENSG00000153234	NR4A2	0.0816109	0.781331
ENSG00000188994	ZNF292	-0.0391605	0.784079
ENSG00000198466	ZNF587	0.0337702	0.787655
ENSG00000176182	MYPOP	0.0256871	0.78782
ENSG00000157554	ERG	0.0270074	0.791031
ENSG00000116809	ZBTB17	-0.0169428	0.792648
ENSG00000171532	NEUROD2	-0.0328361	0.794826
ENSG00000158805	ZNF276	-0.0182546	0.795485
ENSG00000177606	JUN	-0.0477237	0.801194
ENSG00000182909	LENG9	-0.0238155	0.808761
ENSG00000106031	HOXA13	-0.0251373	0.811489
ENSG00000156127	BATF	0.026378	0.812869
ENSG00000196576	PLXNB2	0.0325875	0.813403
ENSG00000132846	ZBED3	0.0143983	0.813985
ENSG00000178804	H1FOO	-0.0163016	0.81402
ENSG00000163435	ELF3	0.0240332	0.822554
ENSG00000083838	ZNF446	0.0174013	0.827468
ENSG00000116539	ASH1L	0.0257056	0.828015
ENSG00000004975	DVL2	-0.0112637	0.829457
ENSG00000188662	HILS1	-0.0246266	0.830394
ENSG00000007968	E2F2	0.0176323	0.832505
ENSG00000100968	NFATC4	-0.0182311	0.833976
ENSG00000124444	ZNF576	0.0106533	0.835255
ENSG00000181965	NEUROG1	-0.0188746	0.836355
ENSG00000008441	NFIX	0.0285641	0.836704
ENSG00000166173	LARP6	-0.0169476	0.838973
ENSG00000103495	MAZ	-0.0262597	0.839105
ENSG00000125520	SLC2A4RG	-0.0165967	0.839188
ENSG00000159905	ZNF234	-0.0231639	0.844168
ENSG00000122299	ZC3H7A	0.0245562	0.845664
ENSG00000105127	AKAP8	0.0113451	0.846442
ENSG00000196152	ZNF79	0.0120008	0.846771
ENSG00000140382	HMG20A	-0.02018	0.851711
ENSG00000177045	SIX5	-0.0120232	0.853773
ENSG00000070444	MNT	-0.0163306	0.853924
ENSG00000114861	FOXP1	0.0162211	0.855955
ENSG00000165643	SOHLH1	0.0154316	0.856013
ENSG00000102901	CENPT	-0.011769	0.857106
ENSG00000158711	ELK4	-0.0123806	0.862746
ENSG00000175745	NR2F1	0.0144248	0.865184
ENSG00000135148	TRAFD1	-0.0188978	0.86682
ENSG00000196214	ZNF766	-0.0254577	0.868111
ENSG00000171940	ZNF217	0.0177505	0.868526
ENSG00000108264	TADA2A	0.015513	0.877164
ENSG00000125945	ZNF436	0.0109223	0.879617
ENSG00000107175	CREB3	0.0133594	0.88105
ENSG00000114126	TFDP2	0.0163827	0.88611
ENSG00000185668	POU3F1	-0.012138	0.886969
ENSG00000140836	ZFHX3	-0.0121798	0.898401
ENSG00000166848	TERF2IP	0.00836139	0.900732
ENSG00000130684	ZNF337	0.00771815	0.90454
ENSG00000120690	ELF1	-0.0152554	0.904727
ENSG00000114315	HES1	-0.0201413	0.9058
ENSG00000170374	SP7	0.0095412	0.907544
ENSG00000151612	ZNF827	-0.0100275	0.907668
ENSG00000198429	ZNF69	0.0145705	0.909128
ENSG00000185591	SP1	0.00633345	0.910132
ENSG00000196409	ZNF658	-0.0158637	0.911417
ENSG00000204278	ENSG00000204278	0.0107333	0.911423
ENSG00000204517	ENSG00000204517	0.00750478	0.91205
ENSG00000085644	ZNF213	-0.00836909	0.913125
ENSG00000184897	H1FX	-0.0112191	0.913577
ENSG00000182318	ZSCAN22	0.00714347	0.91406
ENSG00000102302	FGD1	0.0123698	0.917682
ENSG00000122691	TWIST1	-0.00786907	0.919148
ENSG00000167157	PRRX2	-0.00844993	0.920682
ENSG00000072310	SREBF1	-0.00828301	0.920862
ENSG00000196428	TSC22D2	-0.00821548	0.926482
ENSG00000128272	ATF4	0.00711165	0.926989
ENSG00000100625	SIX4	-0.00755131	0.928642
ENSG00000099326	MZF1	-0.00550666	0.933727
ENSG00000105559	PLEKHA4	0.00847604	0.934733
ENSG00000173575	CHD2	0.00715698	0.935449
ENSG00000188290	HES4	0.00726783	0.940541
ENSG00000132005	RFX1	0.0049379	0.941779
ENSG00000131061	ZNF341	0.00458958	0.942504
ENSG00000205922	ONECUT3	0.00590133	0.944032
ENSG00000183474	GTF2H2C	0.00848131	0.947503
ENSG00000147862	NFIB	-0.00979782	0.9502
ENSG00000203485	INF2	0.00639723	0.952145
ENSG00000197483	ZNF628	-0.00521342	0.955126
ENSG00000054598	FOXC1	0.0050183	0.955176
ENSG00000198517	MAFK	-0.00352861	0.958437
ENSG00000168610	STAT3	-0.0044575	0.964199
ENSG00000176248	ANAPC2	0.00284576	0.969798
ENSG00000074219	TEAD2	0.00483963	0.969809
ENSG00000163848	ZNF148	0.00325931	0.971831
ENSG00000170581	STAT2	0.00555501	0.973215
ENSG00000167393	PPP2R3B	-0.00227805	0.974028
ENSG00000006377	DLX6	0.00266253	0.974351
ENSG00000068323	TFE3	-0.002193	0.97899
ENSG00000143842	SOX13	0.00235653	0.979139
ENSG00000139613	SMARCC2	-0.00147452	0.979529
ENSG00000188033	ZNF490	-0.00245521	0.982803
ENSG00000123358	NR4A1	-0.00594298	0.988512
ENSG00000168062	BATF2	0.00200708	0.989936
ENSG00000078140	UBE2K	0.0010382	0.99198
ENSG00000174738	NR1D2	0.000857369	0.995762
ENSG00000180964	TCEAL8	0.000391299	0.997675
ENSG00000164916	FOXK1	3.23244e-05	0.999591
